# Supplementary material for: ROS-mediated thylakoid membrane remodeling and triacylglycerol biosynthesis under nitrogen starvation in the alga Chlorella sorokiniana
Source: Front Plant Sci. 2024 Jul 8;15:1418049. doi: 10.3389/fpls.2024.1418049 (PMC11261311; doi:10.3389/fpls.2024.1418049)
Supplement: Supplementary file 1 [file Table_1.xlsx]

## Sheet: details
Growth: continous light, shaking at 150 rpm, TAP media with or without (250 uM) Ammonium Chloride
timing: 9 and 24 hours post inoculation in media

## Sheet: Sheet1
	LOG2 FOLD CHANGE		PVAL		STANDARD DEVIATION		RAW COUNTS								DESCRIPTION	Kegg identifiers
transcripts	N_starv.9hVSTAP.9h	N_starv.24hVSTAP.24h	N_starv.9h-TAP.9h_pval	N_starv.24h-TAP.24h_pval	N_starv.9h-TAP.9h_SD	N_starv.24h-TAP.24h_SD	TAP_9h_1	TAP_9h_2	Nstarv_9h_1	Nstarv_9h_2	TAP_24h_1	TAP_24h_2	Nstarv_24h_1	Nstarv_24h_2
sca001.g100050.t1	1.3	-0.14	0.00662902	0.746301	0.305864	0.340143	80	75	233	235	47	108	84	91	UNKNOWN	0
sca001.g100050.t2	1.12	0.71	0.0025589	0.044469	0.275324	0.301406	141	130	361	352	57	134	189	201	UNKNOWN	0
sca001.g100100.t1	1.3	-1.56	0.000822617	8.03e-05	0.288741	0.259435	715	806	1973	2446	562	864	309	313	UNKNOWN	0
sca001.g100150.t1	1.07	-1.7	0.000462838	1.05e-05	0.269315	0.273744	491	481	1301	1138	295	408	138	144	UNKNOWN	0
sca001.g100200.t1	2.93	-1.27	0.118908	0.613268	0.768275	1.08011	8	2	127	10	6	4	0	13	UNKNOWN	0
sca001.g100250.t1	3.59	0.47	0.116153	0.88093	0.880829	1.28363	5	1	124	10	6	0	0	12	PREDICTED: PEPTIDASE S53 /// PUTATIVE PROTEASE	0
sca001.g100300.t1	1.14	0.78	0.0481031	0.18738	0.389254	0.423577	41	28	180	40	23	32	47	79	PREDICTED: SURFACE ANTIGEN-LIKE /// PROTEIN SERINE/THREONINE KINASE, PUTATIVE /// PROTEIN SERINE/THREONINE KINASE	0
sca001.g100350.t1	-0.41	-0.59	0.204012	0.125071	0.298848	0.344807	142	126	176	80	48	130	56	91	PREDICTED: TETRATRICOPEPTIDE REPEAT /// TPR-REPEAT /// TPR-LIKE	0
sca001.g100400.t1	0.75	0.65	0.00183415	0.00485993	0.261981	0.266263	219	189	532	320	134	222	331	390	PREDICTED: PROTEIN SENSITIVITY TO RED LIGHT REDUCED 1	0
sca001.g100450.t1	0.39	0.81	0.0689975	0.00166069	0.256074	0.261121	304	320	584	413	162	315	497	561	PREDICTED: 2-SUCCINYLBENZOATE--COA LIGASE, CHLOROPLASTIC/PEROXISOMAL /// 2-SUCCINYLBENZOATE--COA LIGASE, CHLOROPLASTIC/PEROXISOMAL-LIKE /// 2-SUCCINYLBENZOATE--COA LIGASE, CHLOROPLASTIC/PEROXISOMAL-LIKE ISOFORM X1	K14760
sca001.g100500.t1	-0.24	-1.52	0.306525	1.59e-05	0.287807	0.262383	1461	1285	1447	1306	703	1120	413	403	PREDICTED: KIF3C KINESIN /// KINESIN-LIKE /// KINESIN-II 95 KDA SUBUNIT	K10394
sca001.g100550.t1	0.6	-0.2	0.0078393	0.301582	0.261165	0.255218	474	418	953	692	251	439	350	418	PREDICTED: TCTEX1 DOMAIN-CONTAINING	0
sca001.g100600.t1	2.06	2.39	5.53e-06	1.51e-06	0.276084	0.279468	328	338	1578	1702	146	254	1378	1294	UNKNOWN	0
sca001.g100650.t1	2.43	2.89	1.2e-05	3.23e-06	0.279111	0.288633	269	281	1648	1842	105	257	1701	1579	UNKNOWN	0
sca001.g100700.t1	2.54	3.75	1.11e-05	1.57e-06	0.323512	0.387903	60	49	393	375	20	32	488	425	PREDICTED: O-ACETYL-ADP-RIBOSE DEACETYLASE MACROD2 /// O-ACETYL-ADP-RIBOSE DEACETYLASE MACROD2 ISOFORM X2 /// MACRO DOMAIN-CONTAINING	0
sca001.g100750.t1	1.88	2.85	0.00747028	0.000502304	0.726725	0.738205	6	5	29	25	4	5	41	51	UNKNOWN	0
sca001.g100800.t1	0.21	0.28	0.378042	0.285649	0.290697	0.322657	113	129	187	156	54	106	112	136	PREDICTED: SORCIN-LIKE /// SORCIN-LIKE ISOFORM X1 /// CALCIUM-DEPENDENT 23 ISOFORM 1	0
sca001.g100850.t1	2.58	3.04	0.000190877	1.41e-05	0.475179	0.415218	15	16	130	104	18	24	183	277	PREDICTED: TCTEX1 DOMAIN-CONTAINING-LIKE /// TCTEX1 DOMAIN-CONTAINING /// FLAGELLAR OUTER DYNEIN ARM LIGHT CHAIN 2	0
sca001.g100900.t1	4.53	7.3	0.00181263	1.78e-05	1.28152	1.16625	0	0	15	13	1	0	145	193	PREDICTED: PUTATIVE SERINE/THREONINE-PROTEIN KINASE /// PUTATIVE SERINE/THREONINE-PROTEIN KINASE/RECEPTOR R831 /// SERINE/THREONINE-PROTEIN KINASE CTR1	K08884
sca001.g100900.t2	5.79	9.37	0.00169038	4.12e-05	1.2016	1.21742	1	0	50	76	0	0	327	579	PREDICTED: PUTATIVE SERINE/THREONINE-PROTEIN KINASE /// PUTATIVE SERINE/THREONINE-PROTEIN KINASE/RECEPTOR R831 /// SERINE/THREONINE-PROTEIN KINASE CTR1	K08884
sca001.g100900.t3	6.21	8.98	0.000409443	1.57e-05	1.23591	1.21745	0	0	39	57	0	0	277	398	PREDICTED: PUTATIVE SERINE/THREONINE-PROTEIN KINASE /// PUTATIVE SERINE/THREONINE-PROTEIN KINASE/RECEPTOR R831 /// SERINE/THREONINE-PROTEIN KINASE CTR1	K08884
sca001.g100900.t4	4.69	5.87	0.00370442	0.000195536	1.13811	0.951917	0	2	35	35	2	1	99	190	PREDICTED: PUTATIVE SERINE/THREONINE-PROTEIN KINASE /// PUTATIVE SERINE/THREONINE-PROTEIN KINASE/RECEPTOR R831 /// SERINE/THREONINE-PROTEIN KINASE CTR1	K08884
sca001.g100950.t2	-0.24	0.88	0.6142	0.0973155	0.454628	0.478979	26	36	44	21	19	19	32	61	PREDICTED: ARF GUANINE-NUCLEOTIDE EXCHANGE FACTOR GNOM-LIKE /// ARF GUANINE-NUCLEOTIDE EXCHANGE FACTOR GNOM /// PATTERN FORMATION	0
sca001.g100950.t3	-0.31	1.21	0.684542	0.234319	0.792854	1.02172	8	8	9	7	1	4	6	10	PREDICTED: ARF GUANINE-NUCLEOTIDE EXCHANGE FACTOR GNOM-LIKE /// ARF GUANINE-NUCLEOTIDE EXCHANGE FACTOR GNOM /// PATTERN FORMATION	0
sca001.g101000.t1	3.23	0.65	0.129888	0.77932	0.847632	0.978892	4	2	119	8	5	2	1	28	UNKNOWN	0
sca001.g101050.t1	4.17	0.45	0.0866633	0.857697	1.25208	1.39827	1	0	61	3	3	0	0	7	UNKNOWN	0
sca001.g101100.t3	3.35	0.82	0.0858405	0.695715	1.29011	1.49463	1	0	24	3	1	0	0	6	PREDICTED: FAD DEPENDENT OXIDOREDUCTASE FAMILY /// PUTRESCINE OXIDASE /// MULTISPECIES:	0
sca001.g101100.t4	2.18	-0.4	0.126941	0.797721	1.47242	1.70279	0	0	4	1	0	0	0	0	PREDICTED: FAD DEPENDENT OXIDOREDUCTASE FAMILY /// PUTRESCINE OXIDASE /// MULTISPECIES:	0
sca001.g101150.t1	-0.95	0.11	0.00296974	0.653479	0.257647	0.255974	425	398	275	242	225	407	388	484	PREDICTED: AP-1 COMPLEX SUBUNIT SIGMA-1 /// SIGMA1 SUBUNIT OF AP-1 COMPLEX OF CLATHRIN-COATED VESICLES /// CLATHRIN ADAPTOR COMPLEX SMALL CHAIN FAMILY	K12394
sca001.g101200.t1	-2.51	-1.88	7.08e-05	0.00158848	0.483447	0.538536	67	76	14	18	34	45	13	14	PREDICTED: PROGRAMMED CELL DEATH-LIKE /// PROGRAMMED CELL DEATH /// OS08G0120500	0
sca001.g101200.t3	-0.19	-1.99	0.772164	0.0656429	0.587107	0.910932	17	16	34	7	10	12	1	8	PREDICTED: PROGRAMMED CELL DEATH-LIKE /// PROGRAMMED CELL DEATH /// OS08G0120500	0
sca001.g101250.t1	-2.33	-1.86	7.7e-07	4.41e-06	0.274422	0.262347	1520	1461	388	328	692	1019	278	335	UNKNOWN	0
sca001.g101300.t1	5.27	1.94	0.00287468	0.236061	1.21073	1.36633	1	0	64	23	1	0	2	6	PREDICTED: UNNAMED PRODUCT	0
sca001.g101350.t1	-5.56	-3.91	7.85e-06	3.47e-05	0.674414	0.55895	193	204	3	9	67	196	9	11	PREDICTED: EUKARYOTIC TRANSLATION INITIATION FACTOR 3 SUBUNIT M-LIKE /// EUKARYOTIC TRANSLATION INITIATION FACTOR 3 SUBUNIT M /// PROTEASOME COMPONENT (PCI) DOMAIN	0
sca001.g101350.t2	0.35	-2.6	0.769727	0.121983	0.876967	1.16601	5	6	34	1	7	7	0	4	PREDICTED: EUKARYOTIC TRANSLATION INITIATION FACTOR 3 SUBUNIT M-LIKE /// EUKARYOTIC TRANSLATION INITIATION FACTOR 3 SUBUNIT M /// PROTEASOME COMPONENT (PCI) DOMAIN	0
sca001.g101400.t1	-0.97	0.07	0.00995935	0.831648	0.263747	0.264559	316	308	214	176	185	213	285	258	UNKNOWN	0
sca001.g101450.t1	-1.25	-0.02	0.000319539	0.949944	0.258209	0.255365	560	627	312	293	254	483	444	472	PREDICTED: ISOFORM X1 /// BNAC07G32720D /// BNAA03G41650D	0
sca001.g101500.t2	4.1	6.53	0.000263792	4.64e-05	0.858368	1.11108	3	2	75	50	2	0	97	143	PREDICTED: F-BOX/LRR-REPEAT-LIKE /// F-BOX/LRR-REPEAT /// TOLL-LIKE RECEPTOR 13 ISOFORM X2	0
sca001.g101500.t3	4.98	6.97	0.00119334	0.000166085	1.13171	1.22742	2	0	37	56	0	0	72	93	PREDICTED: F-BOX/LRR-REPEAT-LIKE /// F-BOX/LRR-REPEAT /// TOLL-LIKE RECEPTOR 13 ISOFORM X2	0
sca001.g101500.t4	3.65	6.37	0.00154982	0.000233785	0.819265	1.11236	3	3	51	59	2	0	93	120	PREDICTED: F-BOX/LRR-REPEAT-LIKE /// F-BOX/LRR-REPEAT /// TOLL-LIKE RECEPTOR 13 ISOFORM X2	0
sca001.g101500.t5	3.69	3.67	0.00183947	0.00171678	1.07274	1.05648	1	1	36	13	0	4	25	31	PREDICTED: F-BOX/LRR-REPEAT-LIKE /// F-BOX/LRR-REPEAT /// TOLL-LIKE RECEPTOR 13 ISOFORM X2	0
sca001.g101550.t1	4.16	5.76	4.63e-07	1.1e-07	0.435841	0.522904	18	18	430	368	10	12	673	940	UNKNOWN	0
sca001.g101600.t1	1.67	0.8	0.407465	0.740352	1.34523	1.62804	2	0	22	0	0	0	0	2	UNKNOWN	0
sca001.g101650.t1	1.02	-0.4	0.485123	0.806517	1.50958	1.70279	0	1	6	0	0	0	0	0	UNKNOWN	0
sca001.g101700.t1	3.67	0.56	0.0591794	0.792084	1.27189	1.51012	0	1	28	4	0	1	0	5	UNKNOWN	0
sca001.g101800.t1	0.75	0.92	0.0342038	0.0265279	0.322953	0.374223	65	77	229	84	35	43	79	114	UNKNOWN	0
sca001.g101850.t1	3.33	-0.46	0.0400097	0.797513	1.09855	1.35004	1	1	48	4	2	1	0	5	UNKNOWN	0
sca001.g101900.t1	1.17	4.69	0.109627	0.000284339	0.896792	1.19462	3	4	13	8	0	1	23	38	PREDICTED: KYNURENINE/ALPHA-AMINOADIPATE AMINOTRANSFERASE, MITOCHONDRIAL ISOFORM X1 /// KYNURENINE/ALPHA-AMINOADIPATE AMINOTRANSFERASE, MITOCHONDRIAL ISOFORM /// CHAIN A, KYNURENINE AMINOTRANSFERASE II INHIBITORS &GT;GI|402550701|PDB|4GDY|B CHAIN B, KYNURENINE AMINOTRANSFERASE II INHIBITORS &GT;GI|411024312|PDB|4GE4|A CHAIN A, KYNURENINE AMINOTRANSFERASE II INHIBITORS &GT;GI|411024313|PDB|4GE4|B …	K00825
sca001.g101950.t1	0.65	1.88	0.0191557	1.3e-05	0.257734	0.274176	279	259	586	438	119	219	841	746	PREDICTED: EXOSOME COMPONENT 10-LIKE /// EXOSOME COMPONENT 10 /// 3&APOS;-5&APOS; EXONUCLEASE DOMAIN-CONTAINING	K12591
sca001.g102000.t1	-0.64	0.21	0.141161	0.637463	0.426412	0.466035	45	43	59	17	12	43	37	39	PREDICTED: ATP PHOSPHORIBOSYLTRANSFERASE /// ATP PHOSPHORIBOSYL /// ATP PHOSPHORIBOSYL TRANSFERASE	K00765
sca001.g102010.t1	-1.88	-1.51	3.16e-05	0.000239132	0.366793	0.372703	118	122	54	27	59	130	44	39	#N/A	#N/A
sca001.g102020.t1	-1.75	-1.46	0.000482535	0.00547159	0.442594	0.524126	72	60	37	13	23	47	13	19	#N/A	#N/A
sca001.g102030.t1	-2.1	-1.39	7.25e-05	0.0022476	0.381951	0.394821	121	120	56	18	48	99	39	32	#N/A	#N/A
sca001.g102050.t1	-2.15	-1.79	9.56e-06	4.08e-05	0.266836	0.261194	971	979	260	277	457	937	223	275	PREDICTED: PECTIN LYASE-LIKE	0
sca001.g102100.t1	-1.54	-1.95	3.41e-05	2.95e-06	0.271072	0.263053	1256	1263	585	463	605	1215	247	343	PREDICTED: CENTROSOMAL 104 KDA /// FLAGELLAR ASSOCIATED /// -LIKE	K16458
sca001.g102150.t1	-1.02	-1.13	0.000379171	0.000228844	0.258327	0.268221	400	433	325	187	206	391	176	168	PREDICTED: ASPARTYL-TRNA SYNTHASE /// ASPARTYL-TRNA SYNTHETASE /// ASPARTYL-TRNA SYNTH	K01876
sca001.g102200.t1	-0.36	-0.86	0.138326	0.00484404	0.273407	0.297454	196	189	251	128	102	224	110	114	PREDICTED: TPR REPEAT-CONTAINING /// PSBB MRNA MATURATION FACTOR MBB1 (PLASTID) /// PSBB MRNA MATURATION FACTOR	K16781
sca001.g102250.t1	-0.82	-1.31	0.0343889	0.00825676	0.378354	0.450889	70	67	74	27	37	56	23	25	PREDICTED: GLUTATHIONE S-TRANSFERASE P /// CHAIN A, STRUCTURE OF GLUTATHIONE-S-TRANSFERASE C169A MUTANT &GT;GI|126031451|PDB|2OAD|B CHAIN B, STRUCTURE OF GLUTATHIONE-S-TRANSFERASE C169A MUTANT /// GLUTATHIONE S-TRANSFERASE P 1	K00799
sca001.g102300.t1	-0.47	-0.77	0.101152	0.0175358	0.27248	0.286422	208	201	259	119	125	234	138	130	PREDICTED: CALCIUM UPTAKE, MITOCHONDRIAL-LIKE /// CALCIUM UPTAKE /// CALCIUM UPTAKE HOMOLOG, MITOCHONDRIAL ISOFORM X1	0
sca001.g102350.t1	0.03	-0.86	0.866233	0.000853831	0.259434	0.257079	548	524	764	567	275	495	277	259	PREDICTED: KINESIN-RELATED /// CENTROMERE-ASSOCIATED /// CENTROMERE-ASSOCIATED-LIKE ISOFORM X1	K11498
sca001.g102400.t1	0.35	0.03	0.20692	0.913707	0.259413	0.28594	242	220	505	250	100	170	193	163	PREDICTED: COILED-COIL DOMAIN-CONTAINING-LIKE /// COILED-COIL /// COILED-COIL DOMAIN-CONTAINING	0
sca001.g102450.t1	1.91	1.79	0.00774374	0.0273453	0.459476	0.550587	18	19	173	36	12	11	47	55	UNKNOWN	0
sca001.g102500.t1	2.44	-1.13	0.00804581	0.310836	0.622601	0.875885	13	5	114	24	6	11	2	10	PREDICTED: ANKYRIN REPEAT /// ANKYRIN /// ANKYRIN REPEAT DOMAIN-CONTAINING-LIKE	0
sca001.g102600.t1	1.42	1.88	0.000481957	6.87e-05	0.381886	0.399107	36	31	153	75	23	30	132	123	UNKNOWN	0
sca001.g102650.t1	3.31	0.39	0.0665188	0.864107	1.01019	1.39827	1	2	52	7	3	0	1	2	UNKNOWN	0
sca001.g102700.t1	0.43	1.34	0.0739409	0.000109456	0.259795	0.272522	242	210	383	350	117	180	489	478	UNKNOWN	0
sca001.g102750.t1	0.82	2.45	0.241085	0.0123908	0.788219	0.973715	5	7	26	5	1	3	15	18	PREDICTED: BETA AND BETA-PRIME SUBUNITS OF DNA DEPENDENT RNA-POLYMERASE /// DNA-DIRECTED RNA POLYMERASE I COMPLEX LARGE SUBUNIT NUC1 /// DNA-DIRECTED RNA POLYMERASE I	K02999
sca001.g102750.t2	-1	-0.81	0.0766112	0.177017	0.619982	0.679113	22	16	14	9	14	14	8	12	PREDICTED: BETA AND BETA-PRIME SUBUNITS OF DNA DEPENDENT RNA-POLYMERASE /// DNA-DIRECTED RNA POLYMERASE I COMPLEX LARGE SUBUNIT NUC1 /// DNA-DIRECTED RNA POLYMERASE I	K02999
sca001.g102800.t1	0.04	-1.21	0.956528	0.281016	0.545142	0.753398	19	18	54	7	13	13	4	11	PREDICTED: POLY(A) POLYMERASE /// POLY(A) POLYMERASE-LIKE /// POLY(A) POLYMERASE, PARTIAL	0
sca001.g102800.t4	0.3	0.28	0.418353	0.456431	0.385098	0.387575	63	28	70	60	37	45	59	70	PREDICTED: POLY(A) POLYMERASE /// POLY(A) POLYMERASE-LIKE /// POLY(A) POLYMERASE, PARTIAL	0
sca001.g102850.t2	-0.22	0.12	0.418865	0.66942	0.287805	0.306194	144	141	153	149	71	131	123	159	PREDICTED: KELCH MOTIF FAMILY /// KELCH DOMAIN	0
sca001.g102850.t3	1.68	-4.58	0.000628545	0.000324744	0.310878	0.777636	84	56	274	266	70	81	2	6	PREDICTED: KELCH MOTIF FAMILY /// KELCH DOMAIN	0
sca001.g102850.t4	1.34	-3.78	0.000747298	9.43e-05	0.288618	0.628389	96	108	340	287	66	102	6	9	PREDICTED: KELCH MOTIF FAMILY /// KELCH DOMAIN	0
sca001.g102900.t1	1.54	-1.57	0.000220653	0.00131726	0.359891	0.463152	42	37	165	121	42	56	20	22	UNKNOWN	0
sca001.g102950.t1	-1.83	-1.92	0.000390546	0.000188993	0.278194	0.26665	1710	1590	479	636	817	1508	381	389	PREDICTED: NACL-INDUCIBLE	0
sca001.g103000.t1	2.69	-0.4	0.136053	0.842242	1.44861	1.70279	0	0	18	0	0	0	0	0	PREDICTED: MITOCHONDRIAL RHO GTPASE 1-LIKE /// MITOCHONDRIAL RHO GTPASE 1 /// MITOCHONDRIAL RHO GTPASE	K07870
sca001.g103000.t2	2.02	-0.17	0.244116	0.922147	1.51006	1.54561	0	0	8	0	2	0	0	2	PREDICTED: MITOCHONDRIAL RHO GTPASE 1-LIKE /// MITOCHONDRIAL RHO GTPASE 1 /// MITOCHONDRIAL RHO GTPASE	K07870
sca001.g103050.t1	3.25	1.35	0.00460236	0.0527861	1.19196	0.809009	0	2	16	9	3	6	18	14	PREDICTED: PA14 DOMAIN-CONTAINING	0
sca001.g103050.t3	2.38	0.82	0.0277798	0.382268	1.14617	1.10382	1	1	14	5	1	3	5	5	PREDICTED: PA14 DOMAIN-CONTAINING	0
sca001.g103100.t1	3.19	2.23	0.000260694	0.00456776	0.485867	0.505703	11	18	296	77	12	15	88	79	PREDICTED: POLYADENYLATE-BINDING-INTERACTING /// ISOFORM X1	0
sca001.g103150.t1	0.97	0.4	0.252684	0.673383	0.542438	0.62883	15	14	89	10	12	10	14	23	UNKNOWN	0
sca001.g103200.t1	0.15	1.6	0.840138	0.0586279	0.613252	0.63212	13	11	12	29	6	11	34	35	PREDICTED: OXIDOREDUCTASE /// OXIDOREDUCTASE, SHORT CHAIN DEHYDROGENASE/REDUCTASE FAMILY /// SHORT-CHAIN DEHYDROGENASE	0
sca001.g103250.t2	0.95	1.32	0.311689	0.245802	0.944721	1.13057	2	5	12	5	0	6	5	8	UNKNOWN	0
sca001.g103250.t3	1.71	0.42	0.215644	0.792012	1.41957	1.68126	0	1	6	1	0	0	0	1	UNKNOWN	0
sca001.g103300.t2	1.93	-0.24	0.0777407	0.801349	0.995281	0.938894	2	2	16	7	8	3	4	6	PREDICTED: TRANSCRIPTION FACTOR GTE4-LIKE /// BNAA02G16330D /// SWR1 COMPLEX BROMODOMAIN SUBUNIT BRF1	0
sca001.g103300.t3	0.66	0.1	0.460981	0.9017	0.986494	0.917495	2	5	15	2	4	5	5	8	PREDICTED: TRANSCRIPTION FACTOR GTE4-LIKE /// BNAA02G16330D /// SWR1 COMPLEX BROMODOMAIN SUBUNIT BRF1	0
sca001.g103350.t1	2.78	0.93	0.0962588	0.595432	1.32814	1.48167	1	0	16	2	1	0	0	7	UNKNOWN	0
sca001.g103350.t2	-0.67	-0.73	0.00744026	0.006823	0.296031	0.317247	147	154	132	100	90	145	80	102	UNKNOWN	0
sca001.g103400.t1	2.13	1.64	1.59e-05	0.000194227	0.389759	0.401287	35	22	187	120	21	34	109	115	UNKNOWN	0
sca001.g103450.t1	1	0.78	0.000633212	0.00582736	0.287358	0.309029	117	100	336	204	67	93	151	207	UNKNOWN	0
sca001.g103500.t2	3.75	0.39	0.0424711	0.819553	1.3531	1.39827	0	0	28	1	3	0	1	2	UNKNOWN	0
sca001.g103500.t3	-2.58	-3.86	1.58e-05	9.4e-06	0.495683	0.698886	76	79	23	9	52	79	4	7	UNKNOWN	0
sca001.g103550.t1	-1.94	-4.26	1.02e-05	3.68e-07	0.299915	0.46595	255	262	93	72	172	312	10	23	PREDICTED: ATP-DEPENDENT DNA HELICASE Q-LIKE 1 /// ATP-DEPENDENT DNA HELICASE /// ATP-DEPENDENT DNA HELICASE	K10901
sca001.g103560.t1	-1.11	-4.13	0.00965157	3.72e-05	0.271959	0.47247	282	284	280	81	153	277	9	24	#N/A	#N/A
sca001.g103600.t1	1.2	-0.36	0.180047	0.749817	1.0918	1.42224	3	1	10	3	1	1	1	1	PREDICTED: 26S PROTEAS /// 26S PROTEASOME REGULATORY SUBUNIT 4 HOMOLOG A /// 26S PROTEASOME	K03062
sca001.g103600.t2	-1.57	-4.81	0.0167254	0.000182317	0.837239	1.30711	13	10	5	4	7	14	0	0	PREDICTED: 26S PROTEAS /// 26S PROTEASOME REGULATORY SUBUNIT 4 HOMOLOG A /// 26S PROTEASOME	K03062
sca001.g103650.t1	-1.42	-1.34	0.000236732	0.000345239	0.260741	0.2577	734	799	339	352	377	773	271	289	UNKNOWN	0
sca001.g103700.t1	-0.1	-0.61	0.64515	0.012282	0.273706	0.258064	961	892	1160	917	412	869	508	523	PREDICTED: DUAL SPECIFICITY PHS1-LIKE /// MAP KINASE PHOSPHATASE WITH LEUCINE-RICH REPEATS /// PUTATIVE PROPYZAMIDE-HTPERSENSITIVE 1	K14165
sca001.g103750.t1	2.67	0.42	0.0558868	0.797163	1.32615	1.68126	1	0	9	4	0	0	0	1	UNKNOWN	0
sca001.g103750.t3	0.3	-0.03	0.753324	0.973437	1.17466	1.28509	1	3	3	3	2	1	1	3	UNKNOWN	0
sca001.g103800.t2	1.59	3	0.0220434	0.000862382	0.624755	0.688899	11	7	37	32	10	3	62	50	PREDICTED: SERINE/THREONINE-PROTEIN PHOSPHATASE 6 REGULATORY ANKYRIN REPEAT SUBUNIT C	0
sca001.g103850.t1	1.13	2.01	0.000198599	1.65e-06	0.27944	0.291906	134	114	363	296	73	118	461	530	UNKNOWN	0
sca001.g103900.t1	3.08	0.93	0.100182	0.72794	0.971524	1.48167	3	1	75	4	1	0	0	7	UNKNOWN	0
sca001.g103950.t1	2.33	0.82	0.181268	0.757974	0.935774	1.49463	5	1	46	4	1	0	0	6	UNKNOWN	0
sca001.g104000.t1	3.29	2.12	0.114567	0.439807	0.882609	1.21829	3	2	110	7	3	0	2	15	UNKNOWN	0
sca001.g104050.t1	-0.15	0.42	0.487889	0.0837599	0.258882	0.269368	261	265	420	191	135	196	253	324	PREDICTED: DYMECLIN-LIKE /// DYMECLIN ISOFORM X2 /// DYMECLIN ISOFORM X1	0
sca001.g104100.t1	2.75	2.54	7.08e-07	1.59e-06	0.282994	0.284082	187	142	1341	1265	108	188	995	1218	PREDICTED: GENETIC MODIFIER /// HALOACID DEHALOGENASE-LIKE HYDROLASE DOMAIN-CONTAINING /// ISOFORM X1	0
sca001.g104150.t1	2.38	2.39	9.74e-06	7.07e-06	0.308687	0.298802	753	691	3879	5008	380	667	3445	3492	PREDICTED: THIOREDOXIN /// THIOREDOXIN-LIKE /// CHLOROPLAST THIOREDOXIN F-TYPE	K03671
sca001.g104200.t1	-0.29	0.26	0.35916	0.414687	0.34203	0.337604	82	73	90	66	40	103	121	92	UNKNOWN	0
sca001.g104250.t1	0.56	1.21	0.0162567	0.00010372	0.257404	0.26534	273	264	583	391	144	268	631	579	PREDICTED: E3 SUMO-PROTEIN LIGASE SIZ1 /// E3 SUMO-PROTEIN LIGASE SIZ1-LIKE ISOFORM X1 /// E3 SUMO-PROTEIN LIGASE SIZ1-LIKE ISOFORM X2	0
sca001.g104300.t2	1.98	1.67	0.00102417	0.00835782	0.421612	0.493259	21	24	98	132	9	25	61	77	UNKNOWN	0
sca001.g104350.t1	0.69	0.58	0.00839832	0.0237654	0.283499	0.291295	142	104	301	186	76	144	193	225	UNKNOWN	0
sca001.g104400.t2	0.98	2.02	0.100593	0.00534987	0.534761	0.56802	7	29	39	31	8	13	60	54	PREDICTED: DMI1 /// ION CHANNEL, PUTATIVE /// PUTATIVE DMI1	0
sca001.g104450.t1	2.7	3.05	0.00720716	0.00662537	0.598649	0.666815	11	7	150	30	12	3	65	59	PREDICTED: SUN DOMAIN-CONTAINING-LIKE /// SUN DOMAIN-CONTAINING /// BNAC09G50260D	0
sca001.g104500.t2	2.17	0.11	0.129522	0.949672	1.27652	1.58808	2	0	12	2	1	0	0	2	PREDICTED: TRANSCRIPTION FACTOR /// COMMON PLANT REGULATORY FACTOR 1-LIKE /// HALF-1	0
sca001.g104500.t3	-0.59	-0.53	0.138733	0.202187	0.259208	0.274936	315	287	201	305	122	289	139	218	PREDICTED: TRANSCRIPTION FACTOR /// COMMON PLANT REGULATORY FACTOR 1-LIKE /// HALF-1	0
sca001.g104550.t2	1.92	1.39	0.286582	0.442825	1.52078	1.55209	0	0	7	0	0	0	0	5	PREDICTED: GLYCEROL-3-PHOSPHATE DEHYDROGENASE /// PHOSPHOSERINE PHOSPHATASE, CHLOROPLASTIC /// PHOSPHOSERINE PHOSPHATASE SERB	0
sca001.g104550.t3	0.41	1.86	0.617245	0.128087	0.908346	1.27415	6	3	10	5	0	2	2	12	PREDICTED: GLYCEROL-3-PHOSPHATE DEHYDROGENASE /// PHOSPHOSERINE PHOSPHATASE, CHLOROPLASTIC /// PHOSPHOSERINE PHOSPHATASE SERB	0
sca001.g104550.t4	2.23	3.05	0.00557328	0.0031628	0.660155	0.826377	8	6	41	46	3	3	45	30	PREDICTED: GLYCEROL-3-PHOSPHATE DEHYDROGENASE /// PHOSPHOSERINE PHOSPHATASE, CHLOROPLASTIC /// PHOSPHOSERINE PHOSPHATASE SERB	0
sca001.g104550.t5	-0.41	-0.45	0.242471	0.188661	0.26287	0.255173	704	758	568	752	346	578	370	506	PREDICTED: GLYCEROL-3-PHOSPHATE DEHYDROGENASE /// PHOSPHOSERINE PHOSPHATASE, CHLOROPLASTIC /// PHOSPHOSERINE PHOSPHATASE SERB	0
sca001.g104600.t1	3.35	3.69	3.9e-08	2.03e-08	0.293641	0.303528	220	197	2666	2402	118	244	3015	2859	PREDICTED: BETA-IG-H3/FASCICLIN /// FASCICLIN /// SECRETED AND SURFACE	0
sca001.g104650.t1	0.35	0.36	0.626239	0.656492	1.01909	1.15304	3	3	6	4	1	3	3	4	PREDICTED: TRNA PSEUDOURIDINE(38/39) SYNTHASE /// TRNA PSEUDOURIDINE /// TRNA PSEUDOURIDINE SYNTHASE	K01855
sca001.g104650.t2	0.26	0.19	0.617894	0.705747	0.670901	0.630778	9	11	18	12	12	11	16	17	PREDICTED: TRNA PSEUDOURIDINE(38/39) SYNTHASE /// TRNA PSEUDOURIDINE /// TRNA PSEUDOURIDINE SYNTHASE	K01855
sca001.g104650.t3	1.02	-0.16	0.148602	0.852135	0.66379	0.862761	14	5	30	15	2	14	6	9	PREDICTED: TRNA PSEUDOURIDINE(38/39) SYNTHASE /// TRNA PSEUDOURIDINE /// TRNA PSEUDOURIDINE SYNTHASE	K01855
sca001.g104700.t1	0.9	1.24	0.00900148	0.0019068	0.309397	0.332781	87	74	287	109	37	77	148	196	PREDICTED: ANKYRIN REPEAT-CONTAINING, PUTATIVE /// SERINE/THREONINE-PROTEIN PHOSPHATASE 6 REGULATORY ANKYRIN REPEAT SUBUNIT B-LIKE /// ANKYRIN REPEAT	K15503
sca001.g104750.t1	2.99	2.42	0.0413865	0.108341	0.479157	0.512027	22	10	452	38	21	8	57	114	PREDICTED: FAD/NAD(P)-BINDING DOMAIN-CONTAINING /// FAD-BINDING MONOOXYGENASE /// 2-POLYPRENYL-6-METHOXYPHENOL HYDROXYLASE	K09838
sca001.g104800.t2	3.27	0.55	0.203508	0.829789	1.40233	1.44942	0	0	36	0	2	0	0	6	PREDICTED: FAD-BINDING MONOOXYGENASE /// ZEAXANTHIN EPOXIDASE /// FAD-DEPENDENT OXIDOREDUCTASE	K09838
sca001.g104850.t1	1.63	-0.53	1.16e-05	0.0334456	0.266274	0.271034	243	201	976	691	190	223	177	195	PREDICTED: DMI1 /// PUTATIVE ION CHANNEL POLLUX	0
sca001.g104900.t1	1.33	-0.98	0.000150108	0.00474072	0.26951	0.318109	149	171	536	433	98	157	88	79	UNKNOWN	0
sca001.g104950.t1	0.64	-3.89	0.045229	0.000100369	0.314368	0.729223	91	69	177	128	39	85	2	10	UNKNOWN	0
sca001.g105000.t1	-0.27	0.42	0.18748	0.0572201	0.265736	0.275508	247	194	267	181	108	186	261	244	UNKNOWN	0
sca001.g105050.t1	-0.1	0.84	0.795673	0.0526233	0.297154	0.310259	141	108	222	82	76	78	181	174	UNKNOWN	0
sca001.g105060.t1	0.16	0.83	0.701424	0.065254	0.266	0.265828	704	617	1235	644	433	444	1138	932	#N/A	#N/A
sca001.g105100.t1	0.01	0.57	0.966607	0.173579	0.361897	0.418812	70	47	86	58	19	44	66	53	UNKNOWN	0
sca001.g105150.t1	1.09	-0.22	0.133872	0.805285	0.494212	0.649291	16	19	79	23	13	12	8	21	UNKNOWN	0
sca001.g105200.t1	0.96	1.37	0.0035695	0.000362144	0.304683	0.315907	78	91	289	131	51	81	208	232	UNKNOWN	0
sca001.g105250.t1	0.7	0.96	0.0092089	0.00188101	0.291942	0.311005	100	113	283	151	62	88	184	194	UNKNOWN	0
sca001.g105300.t1	1.69	0.58	0.0249492	0.374293	0.90796	0.878559	4	2	15	11	3	6	6	13	PREDICTED: CDF TRANSPORTER, MEMBRANE /// CATION EFFLUX/ ZINC TRANSPORTER, PUTATIVE /// CATION DIFFUSION FACILITATOR (CDF) FAMILY PUTATIVE	0
sca001.g105350.t1	0.93	1.66	0.0182897	0.000998974	0.434872	0.482069	24	26	77	43	9	28	68	78	UNKNOWN	0
sca001.g105400.t1	-1.78	-1.38	4.43e-05	0.000289951	0.289124	0.28	2136	2237	735	776	1148	2095	766	797	UNKNOWN	0
sca001.g105450.t1	0.59	1.26	0.0413698	0.000561681	0.257386	0.264322	287	257	489	491	193	354	778	886	PREDICTED: SOLUTE CARRIER FAMILY 35, MEMBER E3 /// SOLUTE CARRIER FAMILY 35 /// SOLUTE CARRIER FAMILY 35 MEMBER E3	K15285
sca001.g105500.t1	-1.12	-0.88	0.000188453	0.00114564	0.260887	0.257825	770	793	497	376	501	793	483	424	PREDICTED: TRANSCRIPTION INITIATION FACTOR TFIID SUBUNIT 5 /// TRANSCRIPTION INITIATION FACTOR TFIID SUBUNIT 5-LIKE /// TBP-ASSOCIATED FACTOR 5 ISOFORM 1	K03130
sca001.g105550.t1	0.14	0.46	0.603618	0.10846	0.25694	0.257563	445	430	886	387	263	373	600	540	PREDICTED: DEAD/DEAH BOX HELICASE /// P-LOOP CONTAINING NUCLEOSIDE TRIPHOSPHATE HYDROLASE /// DEAD DEAH BOX DNA HELICASE	0
sca001.g105600.t2	2.23	0.84	0.0981697	0.538229	1.37461	1.48167	1	0	12	1	1	0	2	1	PREDICTED: ORNITHINE DECARBOXYLASE /// PUTATIVE ORNITHINE DECARBOXYLASE /// ORNITHINE DECARBOXYLASE 1	0
sca001.g105600.t3	2.26	2.21	0.121259	0.119854	1.37461	1.33925	0	1	12	1	1	0	5	4	PREDICTED: ORNITHINE DECARBOXYLASE /// PUTATIVE ORNITHINE DECARBOXYLASE /// ORNITHINE DECARBOXYLASE 1	0
sca001.g105600.t4	-1.24	1.56	0.00147824	0.000118699	0.315702	0.285964	154	142	84	70	84	127	429	375	PREDICTED: ORNITHINE DECARBOXYLASE /// PUTATIVE ORNITHINE DECARBOXYLASE /// ORNITHINE DECARBOXYLASE 1	0
sca001.g105600.t5	-1.4	1.75	0.00602073	0.000577192	0.376484	0.333046	82	88	39	41	30	79	267	193	PREDICTED: ORNITHINE DECARBOXYLASE /// PUTATIVE ORNITHINE DECARBOXYLASE /// ORNITHINE DECARBOXYLASE 1	0
sca001.g105650.t1	-1.16	1.42	0.000279656	6.84e-05	0.258033	0.267376	495	489	338	208	202	440	1168	959	UNKNOWN	0
sca001.g105700.t2	0.02	0.48	0.982869	0.538819	0.818393	0.837579	10	4	8	9	3	8	11	9	UNKNOWN	0
sca001.g105750.t1	-1.71	-0.77	2.52e-05	0.0070728	0.288838	0.276017	286	256	116	88	162	258	167	150	PREDICTED: HALOACID DEHALOGENASE-LIKE HYDROLASE DOMAIN-CONTAINING /// HALOACID-HALIDOHYDROLASE /// PREDICTED HALOACID-HALIDOHYDROLASE AND RELATED HYDROLASES (ISS)	0
sca001.g105760.t1	0.42	-1.31	0.49768	0.144726	0.476671	0.669588	26	20	88	12	16	20	6	13	#N/A	#N/A
sca001.g105800.t1	-1.8	-1.64	0.000320774	0.00105712	0.42428	0.450782	79	71	38	16	42	68	20	25	UNKNOWN	0
sca001.g105850.t2	-1.33	-1.63	0.00452328	0.0020732	0.264713	0.287635	396	337	155	214	194	332	103	114	PREDICTED: PROBABLE SMALL NUCLEAR RIBONUCLEOPROTEIN F /// OS02G0177500 /// OS11G0657300	0
sca001.g105900.t2	3.5	0.3	0.0578503	0.8667	1.28036	1.37099	0	1	23	4	4	0	0	7	PREDICTED: RIBONUCLEOSIDE-DIPHOSPHATE REDUCTASE SMALL CHAIN /// RIBONUCLEOSIDE-DIPHOSPHATE REDUCTASE SMALL CHAIN-LIKE /// RIBONUCLEOSIDE-DIPHOSPHATE REDUCTASE SMALL CHAIN FAMILY	0
sca001.g105900.t3	-0.7	-2.12	0.0238291	0.000192462	0.362338	0.519271	75	74	74	40	38	60	17	12	PREDICTED: RIBONUCLEOSIDE-DIPHOSPHATE REDUCTASE SMALL CHAIN /// RIBONUCLEOSIDE-DIPHOSPHATE REDUCTASE SMALL CHAIN-LIKE /// RIBONUCLEOSIDE-DIPHOSPHATE REDUCTASE SMALL CHAIN FAMILY	0
sca001.g105950.t1	-1.09	-2.3	0.00248787	1.98e-06	0.298934	0.268844	2287	2253	1361	1182	904	1596	312	329	PREDICTED: ANKYRIN 2,3/UNC44, PUTATIVE /// ANKYRIN 2,3/UNC44 /// ANKYRIN, PUTATIVE	0
sca001.g106000.t2	1.21	2.02	0.242336	0.0845754	1.24718	1.35511	1	1	6	2	1	0	5	3	UNKNOWN	0
sca001.g106000.t3	-0.07	0.81	0.87625	0.0959458	0.631506	0.651805	12	13	16	14	7	11	19	23	UNKNOWN	0
sca001.g106050.t1	0.45	0.19	0.121452	0.510499	0.279407	0.2927	130	146	375	132	98	132	171	169	PREDICTED: CHROMATE /// CHROMATE TRANSPORTER /// CHR FAMILY TRANSPORTER: CHROMATE ION	K07240
sca001.g106100.t1	-0.32	0.27	0.588174	0.60807	0.57674	0.526008	23	14	34	7	20	15	28	24	UNKNOWN	0
sca001.g106150.t1	2.38	0.01	0.121073	0.996421	0.702465	1.07432	11	3	114	10	4	2	2	6	UNKNOWN	0
sca001.g106250.t1	1.75	0.22	0.124462	0.891915	1.04137	1.55387	3	1	14	5	0	1	0	3	UNKNOWN	0
sca001.g106250.t2	1.99	1.18	0.216032	0.593916	1.10649	1.57067	2	1	35	1	0	0	1	1	UNKNOWN	0
sca001.g106300.t1	2.69	1.84	9.18e-06	0.000239171	0.336504	0.333912	46	44	387	325	43	54	236	216	UNKNOWN	0
sca001.g106350.t1	1.08	0.75	0.000330642	0.0051955	0.28962	0.295973	100	106	326	213	73	122	213	208	PREDICTED: ISOFORM X1 /// S-ADENOSYL-L-METHIONINE-DEPENDENT METHYLTRANSFERASE /// METHYLTRANSFERASE-LIKE	K00599
sca001.g106400.t1	0.31	-0.54	0.24375	0.0874706	0.307428	0.347102	97	94	221	88	56	105	64	77	PREDICTED: WD REPEAT-CONTAINING /// WD REPEAT-CONTAINING-LIKE /// TRANSDUCIN/WD-LIKE REPEAT-PROTEIN	0
sca001.g106450.t1	1.63	1.54	0.0152555	0.031629	0.689237	0.761105	5	9	31	23	4	6	28	15	PREDICTED: ANKYRIN REPEAT-CONTAINING /// ANKYRIN DOMAIN, PARTIAL /// ANKYRIN REPEAT PH AND SEC7 DOMAIN CONTAINING	K10380
sca001.g106500.t2	1.62	0.6	0.192403	0.67263	1.21381	1.43605	1	1	10	2	2	0	1	2	PREDICTED: PFS, NACHT AND ANKYRIN DOMAIN /// ANKYRIN-1-LIKE /// ANKYRIN	0
sca001.g106550.t2	2.02	-0.03	0.174732	0.981711	1.51006	1.58808	0	0	8	0	0	1	0	2	UNKNOWN	0
sca001.g106600.t1	2.24	2.7	0.000617519	0.000343194	0.372936	0.415638	31	32	217	154	24	19	251	123	PREDICTED: ANKYRIN REPEAT /// ANKYRIN-1-LIKE /// ANKYRIN	K10380
sca001.g106650.t1	0.44	0.83	0.075302	0.00381757	0.272665	0.275272	771	684	1359	1026	464	799	1616	1255	PREDICTED: PROTEIN SERINE/THREONINE PHOSPHATASE 2C /// PROTEIN PHOSPHATASE 2C 70	K01090
sca001.g106700.t1	-0.17	0.61	0.411168	0.0125619	0.256655	0.26058	286	305	389	257	154	315	467	429	PREDICTED: MITOCHONDRIAL SUBSTRATE CARRIER FAMILY /// MITOCHONDRIAL SUBSTRATE CARRIER FAMILY-LIKE /// MITOCHONDRIAL	0
sca001.g106750.t1	0.07	1.17	0.71337	7.08e-05	0.265499	0.272732	212	187	293	219	111	182	399	452	PREDICTED: E3 UBIQUITIN-PROTEIN LIGASE AT3G02290-LIKE /// RING/U-BOX SUPERFAMILY /// E3 UBIQUITIN-PROTEIN LIGASE AT3G02290	0
sca001.g106800.t1	1.01	2.22	0.000919022	1.89e-06	0.287986	0.309559	121	94	285	242	50	88	399	430	UNKNOWN	0
sca001.g106850.t1	-0.69	-0.46	0.0283672	0.133122	0.276751	0.285848	218	198	242	94	105	224	112	197	PREDICTED: CDP-ETHANOLAMINE:DAG ETHANOLAMINE PHOSPHOTRANSFERASE /// CDPALCOHOL PHOSPHATIDYLTRANSFERASE PUTATIVE /// ETHANOLAMINEPHOSPHOTRANSFERASE	K00993
sca001.g106900.t1	0	-0.84	0.99765	0.0366765	0.354142	0.316162	4558	4477	4635	6034	1896	4245	1997	2144	UNKNOWN	0
sca001.g106950.t1	-0.07	-1.02	0.85608	0.00868913	0.293392	0.266852	1429	1497	1418	1886	664	1416	624	622	UNKNOWN	0
sca001.g107000.t1	2.54	-0.26	0.0670405	0.869563	1.13604	1.40182	1	1	17	5	5	0	1	1	UNKNOWN	0
sca001.g107000.t3	0.48	0.27	0.601623	0.803699	1.15409	1.36716	3	1	4	3	0	3	1	3	UNKNOWN	0
sca001.g107050.t1	0.04	0.37	0.91614	0.374597	0.264047	0.274102	221	194	217	318	99	217	269	243	PREDICTED: FRUCTOKINASE /// SUGAR KINASE /// RIBOKINASE-LIKE	K00847
sca001.g107050.t2	2.68	1.48	0.116694	0.420445	1.25405	1.41104	0	2	30	1	1	0	2	3	PREDICTED: FRUCTOKINASE /// SUGAR KINASE /// RIBOKINASE-LIKE	K00847
sca001.g107050.t3	-0.17	-0.18	0.653015	0.670832	0.397891	0.432757	49	39	49	48	24	44	38	39	PREDICTED: FRUCTOKINASE /// SUGAR KINASE /// RIBOKINASE-LIKE	K00847
sca001.g107100.t1	-0.25	-0.28	0.285002	0.234109	0.25487	0.256329	441	392	482	367	233	385	326	324	PREDICTED: ABC TRANSPORTER ATPASE /// , VARIANT /// ISOPENTENYLDIPHOSPHATE DELTA-ISOMERASE	K06924
sca001.g107150.t1	0.17	-1.36	0.73681	0.0474737	0.316314	0.386862	102	83	290	45	62	89	32	44	PREDICTED: FATTY ACID DESATURASE /// COG3239: FATTY ACID DESATURASE (ISS)	0
sca001.g107200.t1	0.7	0.43	0.334556	0.653661	0.472951	0.641844	17	28	114	12	6	16	16	22	PREDICTED: ACYL-COA--STEROL O-ACYLTRANSFERASE 1-LIKE /// PROBABLE LONG-CHAIN-ALCOHOL O-FATTY-ACYLTRANSFERASE 5 /// WAX SYNTHASE	0
sca001.g107250.t1	0.33	-3.12	0.265489	8.72e-05	0.299646	0.55055	91	117	166	153	63	91	10	12	PREDICTED: ACETYLHYDROLASE	0
sca001.g107300.t1	0.25	0.19	0.290605	0.433116	0.255992	0.25616	386	371	553	527	241	376	461	442	PREDICTED: NAD KINASE 2, CHLOROPLASTIC-LIKE /// ATP-NAD KINASE /// NAD KINASE 2	K00858
sca001.g107350.t1	-0.08	-0.04	0.64507	0.815318	0.259934	0.267978	265	229	376	208	143	241	233	244	UNKNOWN	0
sca001.g107400.t1	-1.44	-1.32	0.0413495	0.0796117	0.551477	0.608728	37	33	38	4	14	33	8	16	PREDICTED: SERINE CARBOXYPEPTIDASE-LIKE /// SERINE CARBOXYPEPTIDASE-LIKE 34 /// SERINE CARBOXYPEPTIDASE-LIKE 34-LIKE	K13289
sca001.g107450.t1	2.87	3.14	5.84e-06	5.13e-06	0.327279	0.353032	44	60	442	464	33	39	410	414	UNKNOWN	0
sca001.g107500.t1	-0.28	0.32	0.51583	0.44064	0.302886	0.29457	1895	1937	1502	2245	820	1813	2010	1968	PREDICTED: PROTEASOME SUBUNIT BETA TYPE-7-A-LIKE /// PROTEASOME SUBUNIT BETA TYPE /// PROTEASOME SUBUNIT BETA TYPE 7-A PRECURSOR	K02739
sca001.g107550.t1	-1.94	-1.43	0.000131594	0.00184074	0.320011	0.334173	200	187	63	62	82	187	66	58	PREDICTED: COATOMER SUBUNIT ZETA-2-LIKE /// ZETA-COP, SUBUNIT OF COP-I COMPLEX /// NONCLATHRIN COAT-COP	0
sca001.g107600.t1	0.48	0.91	0.0588808	0.00220317	0.263122	0.26178	535	504	949	791	227	464	865	746	PREDICTED: TUBULIN POLYGLUTAMYLASE TTLL /// TUBULIN POLYGLUTAMYLASE TTLL13-LIKE /// TUBULIN POLYGLUTAMYLASE TTLL7, PARTIAL	K16582
sca001.g107650.t1	1.96	2.24	2.78e-06	1.25e-06	0.300236	0.315546	92	70	488	295	44	82	396	366	PREDICTED: PUTATIVE BETA-TUBULIN POLYGLUTAMYLASE	0
sca001.g107700.t1	0.56	0.77	0.0671273	0.0266224	0.27756	0.30238	150	128	340	177	57	128	170	227	UNKNOWN	0
sca001.g107750.t1	0.14	-0.23	0.582996	0.405381	0.291216	0.304748	131	117	251	104	95	130	101	150	UNKNOWN	0
sca001.g107800.t1	1.2	1.02	0.0490421	0.10167	0.373503	0.393531	49	30	228	43	25	41	72	103	UNKNOWN	0
sca001.g107850.t1	1.95	2.14	0.0143876	0.00827676	0.582819	0.578979	17	6	97	22	6	15	57	64	UNKNOWN	0
sca001.g107900.t1	0.8	1.45	0.00482459	6.55e-05	0.270108	0.275579	172	143	455	239	108	165	510	455	PREDICTED: SERINE/THREONINE-PROTEIN KINASE CTR1 /// KINASE-LIKE, PARTIAL /// PUTATIVE SERINE/THREONINE-PROTEIN KINASE DRKA	K04424
sca001.g107950.t1	-1.06	-0.12	0.00883044	0.720732	0.257332	0.256421	456	477	269	277	167	495	359	347	PREDICTED: DNA-DIRECTED RNA POLYMERASE /// DNA-DIRECTED RNA POLYMERASES I, II, AND III SUBUNIT RPABC2 /// DNA-DIRECTED RNA POLYMERASE SUBUNIT RPB6	K03014
sca001.g108000.t1	-1.15	-0.52	0.00262868	0.0982454	0.327535	0.320198	4032	4123	2059	2279	2119	3554	2607	2417	PREDICTED: ALANINE--TRNA LIGASE-LIKE /// ALANINE--TRNA LIGASE /// ALANYL-TRNA SYNTHETASE, PUTATIVE	K01872
sca001.g108050.t1	-1.17	-0.5	0.000598873	0.0612998	0.261591	0.255988	787	846	460	415	373	671	494	440	PREDICTED: CUPIN /// MULTISPECIES: CUPIN	K09705
sca001.g108100.t1	-0.19	0.04	0.360767	0.836059	0.265487	0.278202	225	207	331	155	118	185	200	202	PREDICTED: FAD-BINDING /// FAD-DEPENDENT OXIDOREDUCTASE /// FAD-LINKED OXIDASE	0
sca001.g108150.t1	-0.06	-0.06	0.895883	0.899933	0.359509	0.394563	66	59	142	32	31	57	50	58	UNKNOWN	0
sca001.g108250.t2	-3.13	-2.27	2.45e-07	4.9e-06	0.337249	0.331933	314	313	46	42	139	267	48	58	PREDICTED: RXT3-LIKE /// ZINC FINGER CCCH DOMAIN-CONTAINING-LIKE ISOFORM X2 /// ZINC FINGER CCCH DOMAIN-CONTAINING-LIKE	0
sca001.g108250.t3	-0.79	-0.77	0.0148908	0.0266204	0.262617	0.289149	300	286	200	217	108	250	106	156	PREDICTED: RXT3-LIKE /// ZINC FINGER CCCH DOMAIN-CONTAINING-LIKE ISOFORM X2 /// ZINC FINGER CCCH DOMAIN-CONTAINING-LIKE	0
sca001.g108300.t1	1.88	3.37	0.000968479	6.87e-06	0.410919	0.409387	33	18	106	127	19	24	297	286	PREDICTED: GLYCOSYLTRANSFERASE FAMILY 8	0
sca001.g108300.t2	1.65	3	0.00402675	3.84e-05	0.351451	0.347125	37	47	139	199	26	57	395	448	PREDICTED: GLYCOSYLTRANSFERASE FAMILY 8	0
sca001.g108350.t1	0.69	1.78	0.047685	0.000187315	0.258146	0.270821	277	238	447	546	146	269	903	910	UNKNOWN	0
sca001.g108400.t1	-0.2	-0.15	0.306238	0.459005	0.258156	0.265179	288	262	331	252	157	268	245	245	PREDICTED: ZINC FINGER CCCH DOMAIN-CONTAINING-LIKE /// ZINC FINGER CCCH DOMAIN-CONTAINING /// ZINC FINGER CCCH DOMAIN-CONTAINING-LIKE ISOFORM X1	K13107
sca001.g108450.t1	-1.09	-0.32	0.000507007	0.188047	0.266253	0.272131	316	306	208	150	127	266	210	185	UNKNOWN	0
sca001.g108500.t1	-0.59	-0.48	0.0362315	0.0735572	0.296245	0.287355	154	136	130	107	118	194	143	145	PREDICTED: PROTEIN OF FUNCTION (DUF3431)	0
sca001.g108550.t1	0.98	2.52	0.00467641	1.12e-06	0.342331	0.319733	50	57	172	93	46	69	426	428	PREDICTED: GLYCOSYLTRANSFERASE FAMILY 8	0
sca001.g108600.t1	0.33	2.11	0.223815	9.24e-06	0.257923	0.276055	289	216	427	335	122	244	1017	975	UNKNOWN	0
sca001.g108650.t1	-0.65	-0.11	0.0356179	0.688087	0.294906	0.284143	1786	1867	1347	1406	891	1455	1484	1302	PREDICTED: PYRUVATE KINASE /// PYRUVATE KINASE, CYTOSOLIC ISOZYME-LIKE /// PYRUVATE KINASE, CYTOSOLIC ISOZYME	K00873
sca001.g108700.t1	-0.14	1.47	0.611654	0.000378333	0.273523	0.292893	958	921	975	1042	570	875	2924	2268	PREDICTED: PIH1 DOMAIN-CONTAINING /// PIH1D1 /// PIH1 DOMAIN-CONTAINING ISOFORM X2	0
sca001.g108750.t1	0.91	-0.69	0.00380926	0.0325633	0.271335	0.309081	160	142	405	289	88	172	84	122	PREDICTED: BARWIN-LIKE /// CLASS I PATHOGENESIS-RELATED /// PATHOGENESIS-RELATED	0
sca001.g108800.t2	9.56	8.55	6.9e-05	9.63e-05	1.18864	1.10528	0	1	653	889	0	2	600	588	UNKNOWN	0
sca001.g108850.t1	8.58	8.39	1.66e-07	3.24e-07	0.648475	0.67736	14	3	2956	3609	5	6	2631	2507	UNKNOWN	0
sca001.g108900.t1	3.04	-1.24	0.107669	0.594166	0.898674	1.17685	5	1	77	7	3	4	0	8	PREDICTED: POLYSACCHARIDE DEACETYLASE DOMAIN-CONTAINING	0
sca001.g108950.t2	1.99	-1.13	0.132928	0.373391	1.01278	1.00733	2	2	36	2	8	4	2	4	PREDICTED: GLYCOSYLTRANSFERASE DXD MOTIF-CONTAINING /// MANNOSYL PHOSPHORYLINOSITOL CERAMIDE SYNTHASE SUR1 /// GLYCOSYLTRANSFERASE FAMILY 32	0
sca001.g108950.t3	0.99	-0.4	0.501577	0.808093	1.50958	1.70279	1	0	6	0	0	0	0	0	PREDICTED: GLYCOSYLTRANSFERASE DXD MOTIF-CONTAINING /// MANNOSYL PHOSPHORYLINOSITOL CERAMIDE SYNTHASE SUR1 /// GLYCOSYLTRANSFERASE FAMILY 32	0
sca001.g108950.t5	-0.1	-1.16	0.78186	0.0131758	0.401318	0.460035	45	39	56	41	36	46	21	26	PREDICTED: GLYCOSYLTRANSFERASE DXD MOTIF-CONTAINING /// MANNOSYL PHOSPHORYLINOSITOL CERAMIDE SYNTHASE SUR1 /// GLYCOSYLTRANSFERASE FAMILY 32	0
sca001.g108950.t6	2.6	0.11	0.0631674	0.940636	1.43457	1.58808	0	0	7	1	1	0	0	2	PREDICTED: GLYCOSYLTRANSFERASE DXD MOTIF-CONTAINING /// MANNOSYL PHOSPHORYLINOSITOL CERAMIDE SYNTHASE SUR1 /// GLYCOSYLTRANSFERASE FAMILY 32	0
sca001.g109050.t1	3.25	-0.06	0.116444	0.977563	0.597104	0.628712	12	6	331	24	23	8	4	45	PREDICTED: PYRUVATE KINASE /// CYTOSOLIC PYRUVATE KINASE /// PYRUVATE KINASE, CYTOSOLIC ISOZYME	K00873
sca001.g109100.t1	5	0.84	0.102574	0.791913	1.22025	1.35171	1	0	103	7	3	0	0	12	UNKNOWN	0
sca001.g109150.t1	0	0.05	0.993425	0.944587	0.672724	0.902837	10	11	13	14	6	4	5	8	PREDICTED: ATP-DEPENDENT DNA HELICASE PIF1 /// ATP-DEPENDENT DNA HELICASE PIF1-LIKE /// LOW QUALITY: ATP-DEPENDENT DNA HELICASE PIF1, PARTIAL	K15255
sca001.g109200.t1	-0.76	-1.06	0.00881871	0.00123058	0.256328	0.26499	404	391	280	293	253	355	178	200	PREDICTED: ALPHA/BETA-HYDROLASE /// HYDROLASE-LIKE /// ISOFORM X1	0
sca001.g109250.t2	0.14	-0.34	0.654256	0.386759	0.388108	0.468952	39	48	65	53	17	42	33	26	UNKNOWN	0
sca001.g109250.t3	-0.09	0.4	0.769651	0.265246	0.343745	0.408295	82	61	94	71	32	35	58	56	UNKNOWN	0
sca001.g109300.t1	0.68	0.05	0.00807028	0.820237	0.265302	0.274591	197	166	530	230	127	196	212	219	UNKNOWN	0
sca001.g109350.t1	0.34	0.65	0.1345	0.0157659	0.302539	0.325725	96	104	199	116	58	77	131	143	PREDICTED: UNNAMED PRODUCT /// 1 /// 2	0
sca001.g109400.t1	-1.03	-1.7	0.0129248	0.00115934	0.303207	0.339586	160	170	172	49	139	136	42	68	PREDICTED: PHOSPHOGLYCERATE MUTASE-LIKE /// GLYCEROLPHOSPHATE MUTASE /// BROAD-RANGE ACID PHOSPHATASE DET1	0
sca001.g109450.t1	-1.51	-1.14	0.102932	0.290241	0.766542	0.927502	21	11	14	2	4	11	4	4	PREDICTED: ISOCITRATE DEHYDROGENASE /// ISOCITRATE /// ISOCITRATE DEHYDROGENASE, NAD-DEPENDENT	K00030
sca001.g109450.t2	0.84	0.76	0.00886064	0.0115931	0.276788	0.265065	696	686	1382	1532	331	591	1030	949	PREDICTED: ISOCITRATE DEHYDROGENASE /// ISOCITRATE /// ISOCITRATE DEHYDROGENASE, NAD-DEPENDENT	K00030
sca001.g109500.t1	0.92	0.83	0.0135711	0.017913	0.300471	0.288472	1141	1194	2298	2908	634	1156	2078	1930	UNKNOWN	0
sca001.g109550.t1	3.71	3.85	2.56e-07	2.4e-07	0.329659	0.339889	52	55	816	860	40	52	910	818	UNKNOWN	0
sca001.g109600.t1	-1	-0.29	0.134915	0.713424	0.722624	0.896024	17	11	14	4	8	4	8	4	PREDICTED: HEAVY METAL P-TYPE ATPASE /// HEAVY METAL /// PROBABLE COPPER-TRANSPORTING ATPASE HMA5	K17686
sca001.g109600.t2	-0.04	0.39	0.976157	0.772915	1.00937	0.959244	3	6	33	0	3	4	8	5	PREDICTED: HEAVY METAL P-TYPE ATPASE /// HEAVY METAL /// PROBABLE COPPER-TRANSPORTING ATPASE HMA5	K17686
sca001.g109600.t3	0.14	1.02	0.792068	0.144632	0.611246	0.746873	14	13	36	7	5	7	14	19	PREDICTED: HEAVY METAL P-TYPE ATPASE /// HEAVY METAL /// PROBABLE COPPER-TRANSPORTING ATPASE HMA5	K17686
sca001.g109650.t1	2.78	0.3	0.0590064	0.812282	1.32487	1.23822	0	1	12	3	2	1	3	2	UNKNOWN	0
sca001.g109700.t1	5.67	3.38	0.000903855	0.0035875	1.2055	0.877425	0	1	93	26	5	1	32	36	PREDICTED: PHEOPHYTINASE, CHLOROPLASTIC-LIKE ISOFORM X2 /// PHEOPHYTINASE, CHLOROPLASTIC /// HALOALKANE DEHALOGENASE	0
sca001.g109750.t1	3.96	0.7	0.0525898	0.754836	1.25891	1.51012	0	1	39	4	1	0	0	5	UNKNOWN	0
sca001.g109750.t3	3.04	-0.55	0.0410116	0.720268	1.40063	1.60157	0	0	12	1	2	0	0	1	UNKNOWN	0
sca001.g109800.t1	4.31	-0.05	0.033332	0.977542	1.24398	1.22725	1	0	61	4	3	1	1	4	UNKNOWN	0
sca001.g109850.t1	-3.99	-4.59	1.93e-07	3.38e-08	0.320974	0.310619	6681	7021	506	523	3650	6981	261	289	PREDICTED: VOLTAGE-DEPENDENT ANION-SELECTIVE CHANNEL /// MITOCHONDRIAL OUTER MEMBRANE 4 /// VOLTAGE DEPENDENT ANION CHANNEL 4	K15040
sca001.g109900.t1	-3.08	-4.19	1.85e-07	3.75e-08	0.285083	0.331541	825	876	137	110	555	897	47	54	UNKNOWN	0
sca001.g109950.t1	3.19	4.29	0.0744511	0.0700799	0.555088	0.73365	15	7	390	27	14	1	133	71	PREDICTED: PUTATIVE SERINE/THREONINE-PROTEIN KINASE/RECEPTOR R831 /// PUTATIVE SERINE/THREONINE-PROTEIN KINASE /// CYTOCHROME P450	K04422
sca001.g110000.t1	2.58	3.16	0.0334751	0.0251094	0.688319	0.788226	6	6	95	19	6	2	58	31	UNKNOWN	0
sca001.g110050.t2	2.03	2.25	0.0793799	0.13902	0.851166	1.14474	4	3	48	5	1	1	5	14	PREDICTED: CHROMODOMAIN-HELICASE-DNA-BINDING /// CHROMODOMAIN-HELICASE-DNA-BINDING-LIKE ISOFORM X1 /// CHROMODOMAIN-HELICASE-DNA-BINDING-LIKE ISOFORM X	0
sca001.g110100.t1	0.3	1.64	0.294572	0.000206311	0.283415	0.31135	144	121	227	173	42	103	308	256	UNKNOWN	0
sca001.g110150.t1	1.25	-1.94	0.380767	0.205789	1.48596	1.56692	0	1	8	0	1	1	0	0	UNKNOWN	0
sca001.g110200.t1	2.81	-1.32	0.124381	0.708856	0.329273	0.669498	59	42	1808	103	48	10	0	145	UNKNOWN	0
sca001.g110250.t1	4.05	-0.74	0.0543422	0.763297	1.16443	1.48535	2	0	62	5	1	1	0	2	UNKNOWN	0
sca001.g110300.t1	0.25	-3.25	0.485059	1.07e-05	0.256521	0.319482	429	378	645	509	420	429	37	90	UNKNOWN	0
sca001.g110350.t1	-2.26	-2.66	0.00042456	5.72e-05	0.343679	0.317361	7601	7717	1615	2153	3326	7391	929	1118	PREDICTED: CYTOCHROME C /// RECNAME: FULL=CYTOCHROME C /// CYTOCHROME	K08738
sca001.g110400.t1	-2.29	-2.67	0.00088416	0.00013638	0.368284	0.338747	11665	12057	2402	3355	5059	11130	1463	1620	UNKNOWN	0
sca001.g110450.t1	4.03	0.42	0.0475738	0.857825	1.33722	1.68126	0	0	38	1	0	0	0	1	UNKNOWN	0
sca001.g110500.t1	4.55	0.3	0.0791716	0.906627	1.14962	1.24341	2	0	115	5	2	1	1	5	UNKNOWN	0
sca001.g110550.t1	4.44	0.87	0.0162102	0.632745	1.30376	1.48167	0	0	33	3	1	0	1	2	PREDICTED: CALCIUM-DEPENDENT /// SERINE/THREONINE-PROTEIN KINASE, ACTIVE SITE /// CALCIUM-DEPENDENT 29	0
sca001.g110600.t1	-1.28	-1.63	0.000325227	9.99e-05	0.269838	0.299423	312	303	153	162	184	248	86	94	PREDICTED: CYTOCHROME C OXIDASE ASSEMBLY, MITOCHONDRIAL-LIKE /// CYTOCHROME C OXIDASE ASSEMBLY, MITOCHONDRIAL /// CYTOCHROME C OXIDASE ASSEMBLY	0
sca001.g110700.t1	1.19	1.1	0.000126524	0.000233207	0.263162	0.262636	339	334	974	857	189	312	656	721	UNKNOWN	0
sca001.g110750.t1	-2.72	-1.69	0.0017429	0.0111037	0.6479	0.543827	42	54	22	2	29	40	17	11	PREDICTED: UPF0202-LIKE /// N-ACETYLTRANSFERASE 10 /// PREDICTED P-LOOP ATPASE FUSED TO AN ACETYLTRANSFERASE (ISS)	K14521
sca001.g110800.t1	3.28	5.67	0.000465558	5.07e-06	0.526433	0.539878	11	12	203	93	10	10	576	785	UNKNOWN	0
sca001.g110850.t1	3.28	-1.01	0.0577217	0.577628	1.20616	1.36797	0	2	32	3	3	1	0	3	PREDICTED: SERINE--TRNA LIGASE /// SERINE--TRNA LIGASE-LIKE ISOFORM X1 /// SERINE-TRNA LIGASE	K01875
sca001.g110850.t2	-1.9	-2.99	0.000958775	0.000185064	0.624779	0.794632	27	32	13	6	19	35	3	5	PREDICTED: SERINE--TRNA LIGASE /// SERINE--TRNA LIGASE-LIKE ISOFORM X1 /// SERINE-TRNA LIGASE	K01875
sca001.g110900.t1	-2.23	-2.65	1.31e-06	4.05e-07	0.267713	0.282106	958	943	307	193	389	855	97	147	UNKNOWN	0
sca001.g110950.t1	-1.11	-0.76	0.00254306	0.0233683	0.260162	0.264041	401	386	237	207	170	409	197	217	PREDICTED: .2	0
sca001.g111000.t1	-0.9	-0.67	0.00364387	0.0203203	0.26787	0.274201	278	261	214	143	142	289	149	191	PREDICTED: PARKIN CO-REGULATED /// PARKIN COREGULATED GENE-LIKE /// SPORANGIA INDUCED PARKIN COREGULATED	0
sca001.g111050.t1	3.62	3.8	0.00454138	0.00235788	0.553921	0.526462	10	10	351	58	13	9	224	164	PREDICTED: PUTATIVE SERINE/THREONINE-PROTEIN KINASE /// SERINE/THREONINE-PROTEIN KINASE CTR1 /// PUTATIVE SERINE/THREONINE-PROTEIN KINASE/RECEPTOR R831	K04422
sca001.g111100.t1	1.27	-1.54	0.299105	0.293726	1.24948	1.49676	4	0	10	1	1	2	0	1	PREDICTED: NPL4-LIKE /// NPL4 FAMILY /// NPL4-DOMAIN-CONTAINING	K14015
sca001.g111100.t2	-1.44	-1.83	0.000330499	0.00016263	0.371561	0.43326	91	95	55	30	45	94	20	29	PREDICTED: NPL4-LIKE /// NPL4 FAMILY /// NPL4-DOMAIN-CONTAINING	K14015
sca001.g111100.t3	1.76	1.56	0.316399	0.397709	1.43689	1.52442	0	1	15	0	0	0	1	2	PREDICTED: NPL4-LIKE /// NPL4 FAMILY /// NPL4-DOMAIN-CONTAINING	K14015
sca001.g111150.t1	-1.58	-2.09	3.74e-05	8.28e-06	0.311164	0.348583	183	182	82	68	101	210	44	47	PREDICTED: CYCLIN-DEPENDENT KINASE REGULATORY SUBUNIT /// CYCLIN-DEPENDENT KINASE /// CYCLIN-DEPENDENT KINASES REGULATORY SUBUNIT 1-LIKE	K02219
sca001.g111200.t1	0.69	0.4	0.106312	0.362425	0.463634	0.504231	32	15	57	33	10	31	34	33	PREDICTED: PROBABLE UFM1-SPECIFIC PROTEASE ISOFORM X1 /// PROBABLE UFM1-SPECIFIC PROTEASE /// PROBABLE UFM1-SPECIFIC PROTEASE-LIKE	0
sca001.g111200.t2	0.32	1.16	0.548283	0.146907	0.651193	0.940846	11	10	20	13	2	4	9	10	PREDICTED: PROBABLE UFM1-SPECIFIC PROTEASE ISOFORM X1 /// PROBABLE UFM1-SPECIFIC PROTEASE /// PROBABLE UFM1-SPECIFIC PROTEASE-LIKE	0
sca001.g111250.t1	-0.59	-0.6	0.0378441	0.0540083	0.30412	0.336387	135	133	158	69	80	99	63	91	PREDICTED: PROTEIN TYROSINE PHOSPHATASE /// MULTISPECIES: PHOSPHATASE /// PROTEIN TYROSINE	0
sca001.g111300.t2	-1.73	-1.81	0.000338808	0.00128395	0.45659	0.570327	61	53	25	17	22	46	12	12	PREDICTED: TIP41-LIKE FAMILY /// TIP41-LIKE /// TIP41-LIKE	0
sca001.g111300.t3	-1.67	-1.65	0.0263554	0.0262317	0.863949	0.855019	12	11	7	2	8	14	6	3	PREDICTED: TIP41-LIKE FAMILY /// TIP41-LIKE /// TIP41-LIKE	0
sca001.g111350.t1	0.13	-1.76	0.825281	0.0615715	0.375877	0.55652	47	56	166	22	31	38	10	16	PREDICTED: PUTATIVE AMINOACRYLATE HYDROLASE RUTD /// HYDROLASE /// ALPHA/BETA HYDROLASE DOMAIN-CONTAINING	0
sca001.g111400.t1	3.02	0.42	0.0384026	0.793306	1.39289	1.68126	0	0	8	2	0	0	0	1	UNKNOWN	0
sca001.g111450.t1	-0.8	-0.87	0.0224168	0.0156808	0.270194	0.275063	235	264	293	95	150	310	170	146	UNKNOWN	0
sca001.g111500.t1	0.01	0.54	0.99281	0.659952	1.00931	1.07702	2	7	13	1	5	1	3	6	PREDICTED: TRANSCRIPTION INITIATION FACTOR IIA SUBUNIT 2-LIKE /// TRANSCRIPTION INITIATION FACTOR IIA SUBUNIT 2 /// TRANSCRIPTION	K03123
sca001.g111550.t1	-0.66	-1.21	0.0414509	0.00316427	0.259781	0.288762	299	314	235	238	174	236	111	119	PREDICTED: GLYCOSYLTRANSFERASE-LIKE /// GLYCOSYLTRANSFERASE /// GLYCOSYLTRANSFERASE-LIKE LARGE2, PARTIAL	0
sca001.g111550.t2	0.85	-0.47	0.575255	0.772881	1.5248	1.6426	1	0	5	0	0	1	1	0	PREDICTED: GLYCOSYLTRANSFERASE-LIKE /// GLYCOSYLTRANSFERASE /// GLYCOSYLTRANSFERASE-LIKE LARGE2, PARTIAL	0
sca001.g111550.t3	-0.5	-0.09	0.201272	0.817566	0.261302	0.271959	272	266	219	249	108	271	195	241	PREDICTED: GLYCOSYLTRANSFERASE-LIKE /// GLYCOSYLTRANSFERASE /// GLYCOSYLTRANSFERASE-LIKE LARGE2, PARTIAL	0
sca001.g111600.t2	-1.86	-2.46	0.0262562	0.0181608	0.726851	0.889406	29	13	9	4	11	18	3	3	PREDICTED: UNNAMED PRODUCT	0
sca001.g111600.t3	-1.47	-2.78	0.00132725	8.72e-05	0.486658	0.651394	47	40	27	12	30	54	6	9	PREDICTED: UNNAMED PRODUCT	0
sca001.g111650.t1	-1.77	-2.16	0.000204836	9.99e-05	0.398599	0.447101	90	87	47	19	50	99	23	19	UNKNOWN	0
sca001.g111700.t1	0.9	1.4	0.0629111	0.0245599	0.451756	0.559515	20	26	78	32	6	21	40	48	UNKNOWN	0
sca001.g111750.t1	2.11	3.16	2.51e-06	9.79e-08	0.277219	0.298924	316	354	1736	1691	215	384	3121	3720	UNKNOWN	0
sca001.g111800.t1	2.54	3.54	2.38e-06	1.77e-07	0.289126	0.309039	106	113	847	692	71	107	1258	1426	UNKNOWN	0
sca001.g111850.t1	3.03	4.75	2.01e-06	3e-07	0.38336	0.49469	27	27	328	224	13	12	394	477	UNKNOWN	0
sca001.g111900.t1	2.19	3.92	0.101243	0.00645894	1.37999	1.31393	0	1	11	1	0	0	9	10	PREDICTED: CDF TRANSPORTER, MEMBRANE /// CATION EFFLUX /// , VARIANT	0
sca001.g111900.t2	3.53	3.58	0.00772312	0.00614197	1.27093	1.24084	0	1	17	7	1	0	14	11	PREDICTED: CDF TRANSPORTER, MEMBRANE /// CATION EFFLUX /// , VARIANT	0
sca001.g111950.t1	3.09	3.43	0.0254406	0.0135255	0.802102	0.782776	3	4	87	15	6	2	46	56	PREDICTED: CATION EFFLUX/ ZINC TRANSPORTER, PUTATIVE /// CATION DIFFUSION FACILITATOR (CDF) FAMILY PUTATIVE /// CATION DIFFUSION FACILITATOR	0
sca001.g112000.t1	-1.79	-0.43	2.76e-05	0.124881	0.280669	0.283041	339	341	160	85	96	256	171	146	UNKNOWN	0
sca001.g112010.t1	-2.5	-1.85	8.64e-06	0.000139963	0.278819	0.282264	600	637	184	91	185	533	137	99	#N/A	#N/A
sca001.g112050.t1	-1.22	-0.79	0.000110075	0.00253391	0.259902	0.255876	763	709	402	360	410	684	397	408	PREDICTED: RNA RECOGNITION MOTIF (RRM)-CONTAINING /// NIPPED-B-LIKE ISOFORM X1 /// NIPPED-B-LIKE ISOFORM X2	0
sca001.g112100.t1	-1.17	-0.67	0.00149421	0.0317343	0.259945	0.25573	797	683	384	406	339	768	423	418	PREDICTED: FLAGELLAR ASSOCIATED	0
sca001.g112150.t1	6.71	-1.44	0.000196895	0.353893	1.23037	1.49676	0	0	62	69	2	1	0	1	PREDICTED: 4-ALPHA-GLUCANOTRANSFERASE /// GLYCOSIDE HYDROLASE FAMILY 77 /// GLYCOSIDE HYDROLASE	0
sca001.g112150.t2	-0.17	-0.18	0.671394	0.701637	0.289186	0.341197	133	140	133	174	49	104	101	72	PREDICTED: 4-ALPHA-GLUCANOTRANSFERASE /// GLYCOSIDE HYDROLASE FAMILY 77 /// GLYCOSIDE HYDROLASE	0
sca001.g112200.t1	-0.35	0.98	0.481555	0.072747	0.390831	0.406676	9908	9175	6626	11403	4607	10815	16224	20345	PREDICTED: 60S RIBOSOMAL /// 60S RIBOSOMAL-LIKE /// RIBOSOMAL COMPONENT OF CYTOSOLIC 80S RIBOSOME AND 60S LARGE SUBUNIT	K02934
sca001.g112250.t1	-0.42	0.73	0.39833	0.161904	0.360273	0.371206	6123	5566	3915	6583	2870	6670	8549	10449	PREDICTED: E3 UBIQUITIN-PROTEIN LIGASE RNF25-LIKE /// E3 UBIQUITIN-PROTEIN LIGASE RNF25 /// E3 UBIQUITIN-PROTEIN LIGASE RNF25 ISOFORM X2	K10640
sca001.g112300.t1	-1.3	-2.14	0.0404573	0.0182191	0.474526	0.653238	35	60	46	8	17	42	11	6	UNKNOWN	0
sca001.g112350.t1	4.36	-0.88	0.0676698	0.685754	1.32005	1.30217	0	0	54	1	2	2	0	5	UNKNOWN	0
sca001.g112400.t1	-0.06	-0.31	0.825535	0.237847	0.255661	0.256462	423	444	496	503	220	406	299	340	UNKNOWN	0
sca001.g112450.t1	0.26	1.62	0.342316	9.76e-05	0.277703	0.289569	892	918	1216	1340	472	763	2505	2361	PREDICTED: KINASE-LIKE /// SERINE/THREONINE-PROTEIN KINASE CTR1 /// MIXED LINEAGE	K04419
sca001.g112500.t1	0.39	1.72	0.117854	1.78e-05	0.28587	0.295558	1037	1048	1699	1544	538	825	2934	2840	UNKNOWN	0
sca001.g112550.t1	3.1	3.12	0.000610636	0.00218778	0.513326	0.616484	9	17	219	73	14	4	86	73	PREDICTED: AMINO ACID ABC TRANSPORTER SUBSTRATE-BINDING /// ABC TRANSPORTER SUBSTRATE-BINDING /// GLUTAMINE ABC TRANSPORTER SUBSTRATE-BINDING	0
sca001.g112600.t1	-1.13	-1.31	0.000158068	5.79e-05	0.257837	0.264843	622	591	357	314	265	450	171	198	PREDICTED: HISTONE CHAPERONE ASF1 /// HISTONE CHAPERONE /// ANTI-SILENCING	K10753
sca001.g112650.t2	-1.18	-1.69	0.00157252	0.000360236	0.368544	0.433344	81	85	46	45	48	78	21	29	UNKNOWN	0
sca001.g112650.t3	-1.63	-1.69	8.7e-05	0.000205022	0.317887	0.364031	175	165	65	72	84	130	43	42	UNKNOWN	0
sca001.g112700.t1	-0.88	0.06	0.0053933	0.809389	0.269703	0.272929	280	230	185	153	107	242	228	225	PREDICTED: FORK HEAD TRANSCRIPTION FACTOR 1	0
sca001.g112750.t1	-0.97	-0.83	0.00111962	0.00355028	0.258185	0.26032	454	355	282	218	213	440	247	212	UNKNOWN	0
sca001.g112800.t1	0.99	-1.65	0.197687	0.131835	0.498917	0.700309	18	17	88	17	16	22	4	13	UNKNOWN	0
sca001.g112850.t1	1.1	1.56	0.00752112	0.00170969	0.367364	0.411249	40	42	175	60	16	39	97	108	UNKNOWN	0
sca001.g112900.t1	0.37	0.98	0.08383	0.000690106	0.268567	0.289604	176	170	336	216	71	141	246	284	PREDICTED: INOSITOL-TETRAKISPHOSPHATE 1-KINASE /// INOSITOL-TETRAKISPHOSPHATE 1-KINASE 1 /// INOSITOL-TETRAKISPHOSPHATE 1-KINASE 1-LIKE	K00913
sca001.g112950.t1	1.31	0.8	0.372648	0.617971	1.47647	1.62804	1	0	9	0	0	0	0	2	UNKNOWN	0
sca001.g113000.t1	0.58	1.34	0.0588411	0.000361312	0.369424	0.35263	46	45	114	58	28	64	149	145	UNKNOWN	0
sca001.g113050.t1	1.45	0.97	0.0139374	0.0728108	0.503954	0.499895	29	8	70	39	10	26	51	40	PREDICTED: CYSTEINE SYNTHASE	0
sca001.g113100.t1	-1.15	0.44	0.0382955	0.396682	0.323838	0.32952	3891	3762	1619	2485	1324	4153	3702	4505	PREDICTED: RIBOSOMAL /// 60S RIBOSOMAL-3-LIKE /// 60S RIBOSOMAL-	K02917
sca001.g113150.t1	-1.14	0.43	0.0349398	0.388047	0.364957	0.369834	8290	7722	3472	5163	2805	8268	7568	9266	PREDICTED: MAJOR FACILITATOR SUPERFAMILY DOMAIN-CONTAINING-LIKE /// MAJOR FACILITATOR SUPERFAMILY DOMAIN-CONTAINING /// GH21150	0
sca001.g113200.t1	3.75	-0.8	0.121714	0.766978	1.18612	1.3988	2	0	72	2	2	1	0	3	UNKNOWN	0
sca001.g113250.t1	2.93	0.42	0.130583	0.891897	0.860557	1.46539	4	2	108	5	2	0	0	5	UNKNOWN	0
sca001.g113300.t1	3.67	-0.45	0.056799	0.848886	0.789662	1.05078	3	4	151	19	7	2	1	8	UNKNOWN	0
sca001.g113350.t1	0.15	1.07	0.476738	0.000307896	0.255806	0.264635	316	285	431	372	145	258	531	550	UNKNOWN	0
sca001.g113400.t1	0.06	1.15	0.820098	0.00082712	0.255275	0.263234	421	359	491	479	161	364	717	718	UNKNOWN	0
sca001.g113450.t1	0.04	0.53	0.920121	0.207412	0.384593	0.412904	48	44	63	54	18	51	66	57	PREDICTED: UNNAMED PRODUCT /// HOMOLOG /// PROTEIN DAPLE	0
sca001.g113500.t1	-0.61	-1.8	0.0919611	9.06e-05	0.358839	0.324402	5697	6389	4340	4995	3613	5552	1820	1570	UNKNOWN	0
sca001.g113550.t1	-0.26	-0.68	0.361194	0.0480796	0.305265	0.339438	146	94	177	75	67	114	82	64	UNKNOWN	0
sca001.g113600.t1	-1.61	-2.18	0.000300611	3.61e-05	0.261662	0.276332	636	592	432	130	316	661	127	138	PREDICTED: NUCLEOLAR PRE-RIBOSOMAL-ASSOCIATED, N-TERMINAL	0
sca001.g113650.t1	1.32	-2.01	0.212426	0.24762	0.516899	0.852017	19	12	114	15	18	11	1	11	UNKNOWN	0
sca001.g113700.t1	3.04	2.85	0.00099061	0.00327952	0.63883	0.713159	10	5	114	47	3	8	57	50	UNKNOWN	0
sca001.g113750.t1	1.84	3.57	0.000890955	6.05e-06	0.403175	0.434469	26	26	111	126	16	20	288	273	UNKNOWN	0
sca001.g113800.t1	2.53	-1.24	0.0221867	0.387028	0.989597	1.43671	3	1	28	7	1	2	2	0	UNKNOWN	0
sca001.g113850.t1	-0.33	-0.4	0.594032	0.5106	0.453191	0.446683	31	37	78	10	21	48	25	42	PREDICTED: ACTIVATING SIGNAL COINTEGRATOR 1 /// ACTIVATING SIGNAL COINTEGRATOR 1, PARTIAL /// LOW QUALITY: ACTIVATING SIGNAL COINTEGRATOR 1	0
sca001.g113900.t1	0.32	1.31	0.21031	0.000305875	0.26733	0.278285	683	624	961	974	401	660	1487	1910	PREDICTED: CELL SURFACE /// VON WILLEBRAND FACTOR A /// VON WILLEBRAND FACTOR	0
sca001.g113950.t1	4.4	-1	0.068995	0.628508	0.943061	0.871888	9	0	169	14	15	5	1	16	PREDICTED: AQUAPORIN /// AQUAPORIN- /// AQUAPORIN-4-LIKE	K06188
sca001.g114000.t1	3.09	2.52	0.000617238	0.00165431	0.415654	0.388477	28	16	439	106	32	22	205	176	PREDICTED: DUF1680-DOMAIN-CONTAINING /// PUTATIVE	K09955
sca001.g114050.t1	1.24	1.47	0.000608073	0.00017414	0.34202	0.347074	48	53	186	111	36	54	162	162	UNKNOWN	0
sca001.g114100.t1	0.43	1.32	0.113222	0.000328969	0.269028	0.276922	664	654	1032	1070	376	640	1605	1632	UNKNOWN	K10604
sca001.g114150.t1	0.47	0.77	0.0809651	0.0103828	0.2994	0.304886	108	93	206	138	65	106	187	189	UNKNOWN	0
sca001.g114200.t1	0.89	1.81	0.0270642	0.000416424	0.358755	0.371095	3483	3537	7202	8178	2145	3659	12093	13844	UNKNOWN	0
sca001.g114250.t1	2.21	2.02	0.00873375	0.0247379	0.523698	0.586083	15	11	156	30	9	10	48	54	PREDICTED: BARWIN-LIKE ENDOGLUCANASE /// EXPANSIN- /// EXPANSIN-A11	0
sca001.g114300.t1	-0.67	-2.26	0.251352	0.010176	0.273223	0.36081	223	231	408	62	104	198	21	71	PREDICTED: PROTEIN KINASE DOMAIN CONTAINING /// SERINE/THREONINE-PROTEIN KINASE, PUTATIVE /// NIMA-RELATED 4	K08857
sca001.g114350.t1	-1.83	-2.2	6.36e-06	1.77e-06	0.263256	0.277346	717	654	277	197	329	615	126	132	PREDICTED: MEMBRANE /// DEDA /// INNER MEMBRANE	K03975
sca001.g114400.t1	-1.39	-0.85	2.68e-05	0.00168155	0.265989	0.270683	369	379	190	159	187	296	155	191	UNKNOWN	0
sca001.g114450.t1	0.32	0.04	0.23365	0.877081	0.265367	0.257959	615	606	898	910	338	618	623	614	PREDICTED: PROLYL 4-HYDROXYLASE SUBUNIT ALPHA-1 /// PROBABLE PROLYL 4-HYDROXYLASE 9 ISOFORM X2 /// PROLYL 4-HYDROXYLASE	K00472
sca001.g114500.t1	0.43	-0.47	0.0894594	0.0658792	0.256235	0.256594	325	307	511	509	233	425	263	341	PREDICTED: UNNAMED PRODUCT	0
sca001.g114550.t1	-1.04	-1.58	0.000402824	1.02e-05	0.26151	0.259203	835	763	635	347	526	796	264	311	UNKNOWN	0
sca001.g114600.t2	-1.59	-1.77	0.0162962	0.0135898	0.621126	0.665333	34	19	15	6	13	34	10	7	PREDICTED: THIOREDOXIN /// THIOREDOXIN-RELATED /// OSJNBB0011E04.120 GENE PRODUCT (ISS)	0
sca001.g114650.t1	-2.91	-2.48	6.78e-07	2.21e-06	0.278484	0.26879	1560	1597	271	242	648	1276	215	211	PREDICTED: BTB/POZ DOMAIN-CONTAINING ADAPTER FOR CUL3-MEDIATED RHOA DEGRADATION /// BTB/POZ DOMAIN-CONTAINING /// PROTEIN D2045.8	K15074
sca001.g114700.t1	1.13	-2.01	0.000478939	0.000131989	0.279719	0.422717	118	128	383	277	57	104	20	31	PREDICTED: BTB/POZ DOMAIN-CONTAINING ADAPTER FOR CUL3-MEDIATED RHOA DEGRADATION /// BTB/POZ DOMAIN-CONTAINING ADAPTER FOR CUL3-MEDIATED RHOA DEGRADATION ISOFORM X1 /// BTB/POZ DOMAIN-CONTAINING	K15074
sca001.g114750.t1	0.64	-0.74	0.0132446	0.0178395	0.276291	0.341699	137	143	348	197	64	119	66	73	PREDICTED: RNA METHYLASE-LIKE /// ISOFORM X2 /// RRNA METHYLASE-LIKE	K00556
sca001.g114800.t1	-0.34	-0.19	0.362779	0.647293	0.440048	0.49037	30	41	49	21	17	31	25	29	UNKNOWN	0
sca001.g114850.t1	-1.16	-0.99	0.0248977	0.0383807	0.300537	0.283943	2452	2389	1005	1578	1046	2259	952	1064	UNKNOWN	0
sca001.g114900.t1	-0.24	-0.44	0.459789	0.172156	0.314487	0.295405	2389	2330	2239	2462	1145	2354	1532	1638	PREDICTED: SODIUM/SULFATE CO-TRANSPORTER /// DIVALENT ANION:NA+ SYMPORTER FAMILY /// TRKA-C (ISS)	0
sca001.g114950.t1	0.62	2.62	0.0119846	1.91e-07	0.257856	0.283563	265	253	559	409	126	238	1518	1321	PREDICTED: DUF21 DOMAIN-CONTAINING-LIKE /// DUF21 DOMAIN-CONTAINING /// DUF21-DOMAIN-CONTAINING	K16302
sca001.g115000.t1	2.68	3.05	8.24e-06	1.61e-06	0.397502	0.380769	21	29	208	186	23	32	309	288	UNKNOWN	0
sca001.g115050.t1	3.48	4	5.09e-05	9.33e-05	0.590573	0.727709	9	8	128	120	3	6	89	115	UNKNOWN	0
sca001.g115100.t1	0.21	-5.47	0.507017	8.02e-08	0.287958	0.397407	1141	1193	1707	1517	724	1010	15	40	PREDICTED: SRSF 1, PARTIAL /// CHAIN A, SRPK1 BOUND TO 9MER DOCKING MOTIF PEPTIDE &GT;GI|112489691|PDB|1WAK|A CHAIN A, X-RAY STRUCTURE OF SRPK1 /// SRSF 2-LIKE	0
sca001.g115150.t1	0.21	-2.55	0.495836	1.46e-06	0.302078	0.269531	1551	1580	2377	1967	872	1298	207	276	UNKNOWN	0
sca001.g115200.t1	1.84	3.29	1.64e-05	1.53e-07	0.268583	0.295825	246	240	988	1074	141	251	2137	2802	PREDICTED: IRON-SULFUR /// IRON-SULFUR-LIKE /// NUCLEOTIDE-BINDING-LIKE	K03593
sca001.g115250.t1	3.6	5.05	1.59e-06	1.05e-07	0.363658	0.388214	30	35	459	493	26	29	1046	1334	UNKNOWN	0
sca001.g115300.t1	2.4	4	7.83e-05	4.07e-06	0.364832	0.43818	35	32	360	124	12	25	326	457	PREDICTED: GLYCOSYLTRANSFERASE FAMILY 77 /// NUCLEOTIDE-DIPHOSPHO-SUGAR TRANSFERASE /// ISOFORM X1	0
sca001.g115350.t2	-2.06	-0.82	0.000639693	0.0567265	0.454186	0.401495	75	58	19	21	33	79	46	34	PREDICTED: CYSTEINE SYNTHASE /// CYSTEINE SYNTHASE, CHLOROPLASTIC/CHROMOPLASTIC /// RECNAME: FULL=CYSTEINE SYNTHASE, CHLOROPLASTIC/CHROMOPLASTIC; ALTNAME: FULL=CSASE B; SHORT=CS-B; ALTNAME: FULL=O-ACETYLSERINE (THIOL)-LYASE; ALTNAME: FULL=O-ACETYLSERINE SULFHYDRYLASE; ALTNAME: FULL=OAS-TL B; FLAGS: PRECURSOR	0
sca001.g115400.t1	-0.77	-3.38	0.00822889	7.2e-09	0.320356	0.283841	3082	3179	2434	1977	1678	2418	220	298	PREDICTED: CONDENSIN COMPLEX SUBUNIT 1 /// CONDENSIN COMPLEX SUBUNIT 1-LIKE /// CONDENSIN COMPLEX SUBUNIT 1 ISOFORM X1	K06677
sca001.g115450.t1	-0.57	-4.75	0.0465307	4.07e-07	0.264394	0.460589	779	840	721	593	211	494	16	15	PREDICTED: FERM/ACYL-COA-BINDING, 3-HELICAL BUNDLE /// AP3D1(ISS) /// ACYL-COA-BINDING	0
sca001.g115500.t1	1.41	1.34	0.000413632	0.000533068	0.270228	0.265161	438	395	1265	1344	194	349	933	809	PREDICTED: ALANINE--GLYOXYLATE AMINOTRANSFERASE 2 HOMOLOG 1, MITOCHONDRIAL /// ALANINE-GLYOXYLATE TRANSAMINASE /// ALANINE--GLYOXYLATE AMINOTRANSFERASE 2 HOMOLOG 1, MITOCHONDRIAL-LIKE ISOFORM X1	K00827
sca001.g115550.t1	1.72	1.42	0.000313957	0.00182566	0.398465	0.416543	28	27	118	109	17	36	93	89	UNKNOWN	0
sca001.g115600.t1	3.85	1.11	0.0345552	0.606928	1.11034	1.4609	3	0	46	9	1	0	0	9	UNKNOWN	0
sca001.g115650.t1	2.49	1.06	0.0322804	0.289248	0.872713	0.822786	4	2	47	8	4	5	11	15	PREDICTED: HISTONE DEACETYLASE 14 /// HISTONE DEACETYLASE 14-LIKE /// HISTONE DEACETYLASE 14 ISOFORM X1	0
sca001.g115700.t1	1.16	0.48	0.0169229	0.295696	0.403074	0.427106	36	25	137	45	32	26	47	54	PREDICTED: HISTONE DEACETYLASE 14 /// HISTONE DEACETYLASE 14-LIKE /// HISTONE DEACETYLASE 14 ISOFORM X1	0
sca001.g115750.t1	0.53	0.45	0.0705854	0.146994	0.327084	0.354827	70	72	171	87	48	57	104	83	UNKNOWN	0
sca001.g115800.t1	-1.71	-1.78	0.0061979	0.0114495	0.496832	0.576669	37	47	12	24	29	34	15	9	PREDICTED: IMPORTIN-9 /// IMPORTIN-9-LIKE /// IMPORTIN-	0
sca001.g115850.t1	-4.26	-3.78	3.01e-07	7.52e-07	0.335343	0.326337	851	836	106	22	378	820	57	49	PREDICTED: RNA-BINDING AND RELATED, CONTAIN G-PATCH AND RRM DOMAINS (ISS) /// UNNAMED PRODUCT	0
sca001.g115900.t2	-1.05	-2.98	0.353547	0.0410091	1.14412	1.35375	4	4	9	0	3	7	0	1	PREDICTED: DOL-P-MAN:MAN(5)GLCNAC(2)-PP-DOL ALPHA-1,3-MANNOSYLTRANSFERASE /// AT2G47760/F17A22.15 /// ALG3-DOMAIN-CONTAINING	0
sca001.g115900.t3	-5.01	-4.13	3.17e-07	1.05e-06	0.489382	0.454592	345	311	11	15	143	338	14	19	PREDICTED: DOL-P-MAN:MAN(5)GLCNAC(2)-PP-DOL ALPHA-1,3-MANNOSYLTRANSFERASE /// AT2G47760/F17A22.15 /// ALG3-DOMAIN-CONTAINING	0
sca001.g115950.t1	0.97	1.65	0.0106595	0.00046162	0.2988	0.316694	1073	1117	2705	2396	1001	1214	4992	4217	PREDICTED: CELL SURFACE /// CELLULOSOME ANCHORING REGION /// CELLULOSOME ANCHORING	0
sca001.g116000.t2	0.73	1.63	0.016498	0.000103201	0.262624	0.278268	201	195	421	374	95	168	577	469	UNKNOWN	0
sca001.g116050.t2	1.6	3.17	0.0111041	0.000844615	0.606687	0.805941	6	15	43	30	2	5	52	39	PREDICTED: PUTATIVE ACETYLTRANSFERASE NSI	0
sca001.g116100.t1	-2.26	-1.59	3.05e-06	5.18e-05	0.281123	0.269206	1939	1862	525	431	853	1656	546	488	PREDICTED: MAGNESIUM CHELATASE /// MAGNESIUM /// MAGNESIUM-CHELATASE SUBUNIT CHLI-LIKE PRECURSOR	K03405
sca001.g116150.t1	-4.22	-3.15	5.16e-08	4.15e-07	0.305722	0.280781	1656	1649	165	65	703	1449	169	132	PREDICTED: ANKYRIN-3 ISOFORM X /// ANKYRIN-3 ISOFORM X2 /// ANKYRIN-3 ISOFORM X4	0
sca001.g116200.t1	-1.03	-0.26	0.00860697	0.437491	0.262928	0.264105	329	327	184	214	139	339	240	246	PREDICTED: MITOCHONDRIAL IMPORT INNER MEMBRANE TRANSLOCASE SUBUNIT TIM9 /// MITOCHONDRIAL IMPORT INNER MEMBRANE TRANSLOCASE SUBUNIT TIM9-LIKE /// TIM10/DDP FAMILY ZINC FINGER	K17777
sca001.g116250.t1	-1.19	-1.03	0.00788458	0.0140877	0.279499	0.268556	1517	1481	715	849	652	1621	612	704	UNKNOWN	0
sca001.g116260.t1	1.69	-0.55	0.198094	0.749695	0.730322	0.993436	11	3	55	8	11	2	2	6	#N/A	#N/A
sca001.g116300.t1	0.23	-0.55	0.61387	0.326118	0.288984	0.34338	133	120	368	78	84	80	60	84	PREDICTED: DNA REPAIR AND RECOMBINATION /// DNA REPAIR AND RECOMBINATION-LIKE ISOFORM X1 /// LOW QUALITY: DNA REPAIR AND RECOMBINATION	K10875
sca001.g116350.t1	0.92	-1.09	0.583881	0.596981	1.35275	1.66463	3	0	12	0	1	0	0	0	UNKNOWN	0
sca001.g116400.t1	1.17	-0.02	0.240229	0.990373	0.611448	0.798444	10	11	75	8	6	8	6	13	PREDICTED: -LIKE /// OS03G0257900 /// CYTOCHROME C OXIDASE BIOGENESIS-LIKE	K18171
sca001.g116450.t1	-1.23	-0.76	0.00903216	0.0734043	0.265653	0.260912	965	1014	456	555	507	1018	536	581	PREDICTED: MITOCHONDRIAL IMPORT INNER MEMBRANE TRANSLOCASE SUBUNIT TIM14 /// MITOCHONDRIAL IMPORT INNER MEMBRANE TRANSLOCASE SUBUNIT TIM14-1-LIKE /// MITOCHONDRIAL IMPORT INNER MEMBRANE TRANSLOCASE SUBUNIT TIM14-3-LIKE	K09539
sca001.g116500.t1	-0.87	-0.42	0.00189628	0.0779042	0.256166	0.256858	449	474	353	263	225	406	277	323	UNKNOWN	0
sca001.g116550.t2	1.65	1.22	0.0247975	0.113201	0.477635	0.532741	17	17	69	66	14	13	76	22	UNKNOWN	0
sca001.g116600.t1	-2.28	-1.8	2.14e-06	2e-05	0.271128	0.272335	603	683	171	155	260	568	145	146	PREDICTED: ASPARAGINE--TRNA LIGASE, CYTOPLASMIC 1-LIKE /// ASPARAGIN /// ASPARAGINE-	0
sca001.g116600.t2	0.62	-2.19	0.404381	0.0274433	0.875358	1.05719	4	5	12	6	6	9	3	1	PREDICTED: ASPARAGINE--TRNA LIGASE, CYTOPLASMIC 1-LIKE /// ASPARAGIN /// ASPARAGINE-	0
sca001.g116600.t3	-2.13	-2.08	1.19e-05	2.26e-05	0.309657	0.324652	234	256	69	70	137	261	67	53	PREDICTED: ASPARAGINE--TRNA LIGASE, CYTOPLASMIC 1-LIKE /// ASPARAGIN /// ASPARAGINE-	0
sca001.g116600.t4	2.47	-0.92	0.0248466	0.37088	0.997674	1.04029	3	1	32	5	4	5	2	4	PREDICTED: ASPARAGINE--TRNA LIGASE, CYTOPLASMIC 1-LIKE /// ASPARAGIN /// ASPARAGINE-	0
sca001.g116600.t6	1.89	1.87	0.0170335	0.0351792	0.489024	0.566813	12	20	68	79	10	11	85	31	PREDICTED: ASPARAGINE--TRNA LIGASE, CYTOPLASMIC 1-LIKE /// ASPARAGIN /// ASPARAGINE-	0
sca001.g116600.t8	-2.24	-1.85	6.55e-06	5.34e-05	0.295044	0.306174	331	329	86	87	153	298	88	71	PREDICTED: ASPARAGINE--TRNA LIGASE, CYTOPLASMIC 1-LIKE /// ASPARAGIN /// ASPARAGINE-	0
sca001.g116650.t1	-1.74	-1.45	1.48e-05	5.33e-05	0.276558	0.26565	1538	1553	615	501	699	1482	518	458	UNKNOWN	0
sca001.g116700.t1	0.65	1.44	0.0576788	0.000872769	0.355292	0.364263	52	51	159	56	30	47	138	133	PREDICTED: MEMBRANE /// INTEGRAL MEMBRANE /// PUTATIVE MEMBRANE	0
sca001.g116750.t1	1.01	1.88	0.0904106	0.00482761	0.658952	0.645178	11	7	38	11	7	8	37	37	PREDICTED: PROTEIN CORNICHON HOMOLOG 1 /// PROTEIN CORNICHON HOMOLOG 1-LIKE /// ER-DERIVED VESICLES	0
sca001.g116750.t2	0.9	1.46	0.495412	0.389794	1.10537	1.4156	2	2	15	1	1	0	1	5	PREDICTED: PROTEIN CORNICHON HOMOLOG 1 /// PROTEIN CORNICHON HOMOLOG 1-LIKE /// ER-DERIVED VESICLES	0
sca001.g116800.t2	0.41	1.48	0.328554	0.00986761	0.4639	0.547034	25	22	48	30	9	16	38	55	PREDICTED: ALDEHYDE DEHYDROGENASE 22A1-LIKE /// ALDEHYDE DEHYDROGENASE 22A1 /// ALDEHYDE DEHYDROGENASE	0
sca001.g116850.t1	2.17	3.01	4.62e-06	2.88e-07	0.278614	0.290639	146	135	1046	563	144	139	1407	1526	PREDICTED: PUTATIVE SERINE/THREONINE-PROTEIN KINASE /// SERINE/THREONINE-PROTEIN KINASE CTR1 /// PUTATIVE SERINE/THREONINE-PROTEIN KINASE/RECEPTOR R831	K04422
sca001.g116900.t1	3.16	0.37	0.0600225	0.813453	1.39148	1.39827	0	0	14	1	3	0	2	1	UNKNOWN	0
sca001.g116900.t2	2.23	1.05	0.0572683	0.33721	0.967111	0.96587	4	1	27	6	4	2	5	12	UNKNOWN	0
sca001.g116950.t2	0.04	-1.61	0.90063	0.00362732	0.322018	0.457478	96	75	105	114	31	79	19	25	UNKNOWN	0
sca001.g116950.t3	0.34	-1.62	0.12291	8.99e-05	0.258521	0.339527	261	224	483	283	93	178	51	60	UNKNOWN	0
sca001.g116950.t4	2.62	2.2	0.0792805	0.103533	1.05336	0.960335	1	2	38	3	4	1	12	15	UNKNOWN	0
sca001.g117000.t1	0.92	-1.54	0.0051365	0.000518426	0.291761	0.351849	103	101	289	188	90	135	48	51	UNKNOWN	0
sca001.g117050.t1	0.22	-3.11	0.676712	0.00652972	0.467994	0.838435	27	22	51	22	15	36	2	5	PREDICTED: CHROMATIN MODIFICATION-RELATED /// CHROMATIN MODIFICATION-RELATED-LIKE /// CHROMATIN MODIFICATION-RELATED-LIKE ISOFORM X2	K11344
sca001.g117100.t1	-0.71	-0.33	0.00407	0.113544	0.258978	0.25491	645	678	544	432	323	505	421	425	PREDICTED: RING FINGER AND CHY ZINC FINGER DOMAIN-CONTAINING /// ZINC FINGER FAMILY /// RING FINGER AND CHY ZINC FINGER DOMAIN-CONTAINING-LIKE	K10144
sca001.g117150.t1	0.3	0.87	0.163609	0.00171691	0.272559	0.289019	185	140	313	182	87	122	251	245	PREDICTED: RAB3 GTPASE-ACTIVATING-CATALYTIC SUBUNIT	0
sca001.g117200.t1	1.03	1.64	0.000543685	1.52e-05	0.293866	0.307044	108	87	325	175	60	83	295	284	UNKNOWN	0
sca001.g117250.t1	-0.26	-0.68	0.443804	0.107013	0.296393	0.34735	149	119	248	65	68	97	62	71	PREDICTED: SELENIUM-BINDING /// SELENIUM BINDING /// SELENIUM-BINDING-LIKE	K17285
sca001.g117300.t1	-0.42	-1.63	0.290851	0.00340969	0.273619	0.314851	212	189	354	83	151	200	62	86	UNKNOWN	0
sca001.g117350.t6	1.68	3.56	0.00418591	6.84e-06	0.666276	0.6325	6	9	37	24	5	9	115	111	PREDICTED: NICASTRIN /// NICASTRIN ISOFORM X2 /// NICASTRIN ISOFORM X1	0
sca001.g117400.t2	0.56	1.47	0.199153	0.00262539	0.507054	0.4694	21	15	36	30	11	28	77	62	PREDICTED: TRANSMEMBRANE /// PROTEIN FAM210B-LIKE /// DUF1279-DOMAIN-CONTAINING, PARTIAL	0
sca001.g117450.t1	-0.77	0.73	0.0390853	0.0495979	0.376596	0.380956	69	68	81	26	28	51	79	90	PREDICTED: GENERIC METHYLTRANSFERASE /// 5-HISTIDYLCYSTEINE SULFOXIDE SYNTHASE	0
sca001.g117450.t2	-1.15	0.67	0.0329691	0.138567	0.620711	0.549092	21	21	18	6	12	16	27	31	PREDICTED: GENERIC METHYLTRANSFERASE /// 5-HISTIDYLCYSTEINE SULFOXIDE SYNTHASE	0
sca001.g117500.t1	0.88	0.3	0.158547	0.70407	0.742248	0.974008	7	6	19	12	4	3	8	4	PREDICTED: CALCIUM-DEPENDENT /// CALCIUM-DEPENDENT SK5 /// CALCIUM-DEPENDENT 17-LIKE	0
sca001.g117500.t3	1.39	1.1	0.0202938	0.0497185	0.692864	0.679216	7	7	32	16	7	8	19	24	PREDICTED: CALCIUM-DEPENDENT /// CALCIUM-DEPENDENT SK5 /// CALCIUM-DEPENDENT 17-LIKE	0
sca001.g117500.t4	1.12	0.75	0.0102721	0.101809	0.424668	0.49602	31	21	79	60	20	16	31	45	PREDICTED: CALCIUM-DEPENDENT /// CALCIUM-DEPENDENT SK5 /// CALCIUM-DEPENDENT 17-LIKE	0
sca001.g117550.t1	0.86	0.48	0.0148893	0.171237	0.305185	0.333858	91	78	182	198	60	69	109	123	UNKNOWN	0
sca001.g117600.t1	3.14	1.69	0.12636	0.527726	0.838574	1.14568	3	3	113	8	6	0	3	10	UNKNOWN	0
sca001.g117650.t1	2.24	2.44	0.000174343	9.07e-05	0.414534	0.417725	29	18	147	125	17	27	139	174	PREDICTED: WAX SYNTHASE	0
sca001.g117700.t2	3.37	-0.28	0.0616586	0.888864	1.37709	1.6426	0	0	18	1	1	0	0	1	UNKNOWN	0
sca001.g117700.t3	2.12	-0.3	0.19467	0.840821	1.50072	1.42224	0	0	9	0	1	1	0	4	UNKNOWN	0
sca001.g117750.t1	0.52	0.14	0.266819	0.788316	0.52217	0.583084	13	21	28	33	11	17	19	21	PREDICTED: KINASE-LIKE, PARTIAL /// SERINE/THREONINE-PROTEIN KINASE SRPK2 /// PUTATIVE DSK1	0
sca001.g117750.t2	-0.05	0.54	0.933331	0.44	0.546339	0.626686	19	15	17	28	9	12	19	21	PREDICTED: KINASE-LIKE, PARTIAL /// SERINE/THREONINE-PROTEIN KINASE SRPK2 /// PUTATIVE DSK1	0
sca001.g117800.t1	0.95	0.57	0.00155878	0.0326343	0.260284	0.265905	266	208	806	377	151	205	348	335	UNKNOWN	0
sca001.g117850.t1	0.82	-0.22	0.199654	0.733259	0.394656	0.406741	40	31	166	29	38	44	33	61	UNKNOWN	0
sca001.g117900.t1	0.28	1.63	0.771599	0.15507	1.19423	1.37781	3	1	6	1	0	1	5	2	PREDICTED: E3 UBIQUITIN LIGASE BIG BROTHER-RELATED /// E3 UBIQUITIN LIGASE BIG BROTHER-RELATED-LIKE /// RING-H2 FINGER	0
sca001.g117900.t3	2.82	-1.86	0.0384355	0.186673	1.32067	1.45373	1	0	13	3	2	2	0	1	PREDICTED: E3 UBIQUITIN LIGASE BIG BROTHER-RELATED /// E3 UBIQUITIN LIGASE BIG BROTHER-RELATED-LIKE /// RING-H2 FINGER	0
sca001.g117950.t1	-1.35	-2.23	0.000108977	1.05e-05	0.298707	0.380428	198	193	121	70	78	172	34	32	PREDICTED: 3-KETOACYL-COA THIOLASE 2, PEROXISOMAL /// 3-KETOACYL-COA THIOLASE 2, PEROXISOMAL-LIKE /// 3-KETOACYL-COA THIOLASE 2, PEROXISOMAL ISOFORM 1	K07513
sca001.g117960.t1	4.15	1.45	0.132213	0.643665	1.00662	1.20074	6	0	139	7	5	0	1	14	#N/A	#N/A
sca001.g118000.t1	2.71	-0.62	0.171948	0.830462	0.652674	1.00274	12	4	194	13	12	2	0	27	PREDICTED: 3-KETOACYL-COA THIOLASE 2, PEROXISOMAL-LIKE /// 3-KETOACYL-COA THIOLASE /// 3-KETOACYL-COA THIOLASE 1	K07513
sca001.g118050.t1	-0.58	-0.29	0.0242531	0.209742	0.277831	0.268759	1218	1195	1128	831	586	1138	922	836	PREDICTED: E1A-BINDING	0
sca001.g118100.t1	2.16	-0.4	0.152822	0.821888	1.37999	1.70279	1	0	11	1	0	0	0	0	PREDICTED: 2-OXOGLUTARATE DEHYDROGENASE, MITOCHONDRIAL-LIKE /// 2-OXOGLUTARATE DEHYDROGENASE, /// E1 SUBUNIT OF 2-OXOGLUTARATE DEHYDROGENASE	0
sca001.g118100.t2	-0.37	-1.05	0.33231	0.0336963	0.478795	0.573031	28	27	34	19	16	30	13	15	PREDICTED: 2-OXOGLUTARATE DEHYDROGENASE, MITOCHONDRIAL-LIKE /// 2-OXOGLUTARATE DEHYDROGENASE, /// E1 SUBUNIT OF 2-OXOGLUTARATE DEHYDROGENASE	0
sca001.g118150.t2	-0.79	-0.45	0.0182852	0.159846	0.275192	0.289575	213	220	164	145	108	194	140	142	UNKNOWN	0
sca001.g118200.t1	-0.98	-1.41	0.00497058	0.00029376	0.27306	0.263157	1299	1088	998	529	815	1015	461	446	UNKNOWN	0
sca001.g118250.t1	-1.1	-1.96	0.000250238	5.82e-06	0.284561	0.330169	223	204	143	102	136	208	61	53	PREDICTED: MULTISPECIES: /// SIMPLE SUGAR TRANSPORT SYSTEM PERMEASE	0
sca001.g118300.t1	-1.01	-0.36	0.165172	0.611242	0.714632	0.73066	12	18	18	3	4	20	9	12	PREDICTED: WD REPEAT-CONTAINING /// SIMILAR TO ZINC FINGER (ZINC FINGER) (HZF7) (ZINC FINGER) (EPSTEIN-BARR VIRUS-INDUCED ZINC FINGER) (ZNF-EB) (CT-ZFP48) (ZINC FINGER /// UDP-GLUCURONIC ACID DECARBOXYLASE 1	0
sca001.g118350.t1	-1.34	-1.65	0.00283269	0.00164924	0.305147	0.345862	208	167	171	40	91	164	44	60	PREDICTED: UNCHARACTERIZED OXIDOREDUCTASE C663.09C-LIKE /// C-FACTOR, PARTIAL /// UNCHARACTERIZED OXIDOREDUCTASE C663.06C-LIKE	0
sca001.g118400.t1	-2.41	-2.3	0.000934468	0.00167224	0.377936	0.390932	159	154	84	11	81	152	33	27	PREDICTED: UNNAMED PRODUCT	0
sca001.g118450.t1	-1.32	-1.31	0.000987836	0.000871588	0.271269	0.264021	1239	1209	526	643	749	1151	487	501	PREDICTED: SODIUM:SOLUTE SYMPORTER /// NAD(P)-BINDING /// NA+ SOLUTE SYMPORTER	0
sca001.g118450.t3	-1.12	-1.37	0.00141468	0.000326221	0.257834	0.258224	565	658	336	341	398	647	257	261	PREDICTED: SODIUM:SOLUTE SYMPORTER /// NAD(P)-BINDING /// NA+ SOLUTE SYMPORTER	0
sca001.g118500.t1	-1.25	-1.53	0.00142811	0.000196031	0.362989	0.342185	7922	7990	3954	3954	4312	7631	2684	2527	PREDICTED: SULFITE OXIDASE, MITOCHONDRIAL-LIKE ISOFORM X1 /// SULFITE OXIDASE /// PUTATIVE SULFITE OXIDASE, MITOCHONDRIAL	K08678
sca001.g118550.t1	-1.13	-1.48	0.00165255	0.000110316	0.29553	0.272289	2182	2095	1187	1133	910	1808	606	599	PREDICTED: ISOFORM X1 /// ISOFORM X /// OS01G0867200	0
sca001.g118600.t1	-0.1	-3.21	0.790039	3.1e-06	0.279041	0.288746	1074	1049	1303	1076	653	961	79	157	PREDICTED: SEPARASE ISOFORM X1 /// SEPARASE-LIKE /// SEPARASE	K02365
sca001.g118650.t1	0.35	0.2	0.109968	0.360382	0.257173	0.271569	278	251	598	275	137	191	247	241	UNKNOWN	0
sca001.g118700.t1	2.28	0.89	0.0895204	0.502019	0.591193	0.621767	13	7	181	14	11	9	15	35	UNKNOWN	0
sca001.g118750.t1	2.96	2.99	0.0982382	0.0889365	0.748476	0.731982	5	4	148	10	10	2	42	49	UNKNOWN	0
sca001.g118800.t1	0.36	0.67	0.140675	0.0141065	0.256684	0.263175	284	268	639	285	171	218	397	408	PREDICTED: DNA REPAIR HELICASE RAD25 /// DNA REPAIR HELICASE /// DNA REPAIR AND TRANSCRIPTION FACTOR XPB1 (ISS)	K10843
sca001.g118850.t2	1.21	1.29	0.00182271	0.00280621	0.317935	0.361825	62	72	207	173	39	41	100	157	PREDICTED: UBIQUITIN /// UBIQUITIN-CONJUGATING ENZYME E2-23 KDA-LIKE /// UBIQUITIN-CONJUGATING ENZYME	0
sca001.g118900.t1	1.32	1.15	4.25e-05	0.000127143	0.265034	0.26311	357	323	1159	885	194	292	690	702	PREDICTED: EXPANSIN- /// EXPANSIN-LIKE /// EXPANSIN-YOAJ	0
sca001.g118950.t1	4.16	-0.57	0.0497948	0.8108	1.10165	1.35004	3	0	67	9	1	2	0	5	PREDICTED: EXPANSIN-YOAJ /// EXPANSIN-LIKE /// EXPANSIN-	0
sca001.g119000.t1	3.72	-0.11	0.0826321	0.966285	0.86879	1.09924	3	2	119	14	4	2	0	24	UNKNOWN	0
sca001.g119050.t1	5.17	3.02	0.000276407	0.00163926	0.963968	0.713117	7	0	107	70	4	6	59	55	PREDICTED: SODIUM/HYDROGEN EXCHANGER /// SODIUM/HYDROGEN EXCHANGER /// SODIUM/HYDROGEN EXCHANGER 3	0
sca001.g119050.t2	3.28	3.4	0.00335053	0.000499192	1.0906	0.864271	1	1	28	9	2	3	37	44	PREDICTED: SODIUM/HYDROGEN EXCHANGER /// SODIUM/HYDROGEN EXCHANGER /// SODIUM/HYDROGEN EXCHANGER 3	0
sca001.g119100.t1	3.53	3.05	0.00323492	0.0084327	0.604279	0.610514	8	8	180	73	10	6	105	65	PREDICTED: EXPANSIN-LIKE	0
sca001.g119150.t1	3.33	1.01	0.0539297	0.556588	0.647375	0.701744	9	5	221	28	18	3	9	30	UNKNOWN	0
sca001.g119200.t1	-1.45	-6.99	8.66e-05	1.97e-06	0.27404	0.873266	326	291	141	138	199	298	4	1	PREDICTED: TRANSCRIPTION INITIATION FACTOR TFIID SUBUNIT 13 /// BETA-1,6-N-ACETYLGLUCOSAMINYLTRANSFERASE ENZYME	0
sca001.g119200.t2	-1.33	-6.09	0.000135756	1.68e-08	0.265968	0.475206	1052	983	504	467	587	1051	11	19	PREDICTED: TRANSCRIPTION INITIATION FACTOR TFIID SUBUNIT 13 /// BETA-1,6-N-ACETYLGLUCOSAMINYLTRANSFERASE ENZYME	0
sca001.g119250.t1	-0.09	-2.68	0.729999	5.5e-06	0.257387	0.314885	501	510	531	601	233	409	52	76	PREDICTED: UBIQUITIN DOMAIN-CONTAINING /// UNNAMED PRODUCT	0
sca001.g119300.t2	2.5	2.33	7.98e-05	0.000303097	0.364981	0.399166	31	35	205	264	19	32	159	175	PREDICTED: ISOFORM X1 /// ISOFORM X /// ISOFORM X2	0
sca001.g119350.t1	0.17	0.13	0.634936	0.72133	0.422315	0.430339	28	38	47	44	21	43	43	46	PREDICTED: PROBABLE-ACYLTRANSFERASE 7 /// PROBABLE-ACYLTRANSFERASE /// PROBABLE S-ACYLTRANSFERASE AT3G26935-LIKE	0
sca001.g119350.t2	0.53	0.31	0.305608	0.534415	0.585352	0.571534	9	18	28	18	8	22	24	23	PREDICTED: PROBABLE-ACYLTRANSFERASE 7 /// PROBABLE-ACYLTRANSFERASE /// PROBABLE S-ACYLTRANSFERASE AT3G26935-LIKE	0
sca001.g119350.t4	2.28	0.8	0.162174	0.641488	1.48511	1.62804	0	0	11	0	0	0	0	2	PREDICTED: PROBABLE-ACYLTRANSFERASE 7 /// PROBABLE-ACYLTRANSFERASE /// PROBABLE S-ACYLTRANSFERASE AT3G26935-LIKE	0
sca001.g119350.t5	-0.08	0.2	0.819581	0.580756	0.453719	0.470119	29	28	37	30	19	28	35	35	PREDICTED: PROBABLE-ACYLTRANSFERASE 7 /// PROBABLE-ACYLTRANSFERASE /// PROBABLE S-ACYLTRANSFERASE AT3G26935-LIKE	0
sca001.g119400.t1	1.88	0.34	0.0137534	0.663283	0.511799	0.610746	10	20	125	28	9	15	13	29	UNKNOWN	0
sca001.g119450.t1	3.09	1.24	0.0390503	0.358556	0.705431	0.695282	7	4	174	15	8	6	15	29	UNKNOWN	0
sca001.g119500.t1	-0.38	-0.09	0.0999419	0.664657	0.276853	0.276125	180	179	181	158	127	201	182	214	UNKNOWN	0
sca001.g119550.t1	-0.99	-0.29	0.00498628	0.318061	0.259237	0.256236	367	387	214	253	251	364	277	381	UNKNOWN	0
sca001.g119600.t1	-1.61	-1.6	0.000542489	0.000356835	0.319648	0.300255	4059	4015	1504	1616	1818	3779	1095	1168	PREDICTED: PROBABLE IMPORTIN-7 HOMOLOG /// PROBABLE IMPORTIN-7 HOMOLOG ISOFORM X1 /// ARM REPEAT-CONTAINING	0
sca001.g119650.t2	-2.18	-1.71	0.00288027	0.0106964	0.591728	0.577337	42	46	28	3	23	38	14	10	PREDICTED: CERAMIDE-1-PHOSPHATE TRANSFER /// GLYCOLIPID TRANSFER-CONTAINING-LIKE /// CERAMIDE-1-PHOSPHATE TRANSFER-LIKE	0
sca001.g119650.t3	0.19	-1.45	0.779597	0.0543828	0.848753	0.86289	8	4	12	5	11	9	6	3	PREDICTED: CERAMIDE-1-PHOSPHATE TRANSFER /// GLYCOLIPID TRANSFER-CONTAINING-LIKE /// CERAMIDE-1-PHOSPHATE TRANSFER-LIKE	0
sca001.g119650.t4	-1.38	-0.34	0.00782047	0.400346	0.421925	0.389648	56	60	25	32	36	64	57	45	PREDICTED: CERAMIDE-1-PHOSPHATE TRANSFER /// GLYCOLIPID TRANSFER-CONTAINING-LIKE /// CERAMIDE-1-PHOSPHATE TRANSFER-LIKE	0
sca001.g119700.t1	-1.56	-0.6	0.00507552	0.195388	0.345604	0.338413	148	96	42	64	73	102	86	65	PREDICTED: PLECKSTRIN HOMOLOGY DOMAIN-CONTAINING FAMILY A MEMBER 8-LIKE /// PLECKSTRIN HOMOLOGY DOMAIN-CONTAINING FAMILY A MEMBER 8 /// PLECKSTRIN HOMOLOGY DOMAIN CONTAINING, FAMILY A	0
sca001.g119750.t1	-1.36	-0.89	0.00314207	0.0329851	0.289988	0.29534	226	210	106	105	134	192	102	125	UNKNOWN	0
sca001.g119800.t1	-0.04	0.63	0.898262	0.0488656	0.255879	0.260919	287	320	355	359	163	286	438	446	UNKNOWN	0
sca001.g119850.t1	2.34	-0.64	0.13784	0.806406	0.834081	1.46581	4	3	62	6	5	0	0	2	UNKNOWN	0
sca001.g119900.t1	3.07	2.58	8.27e-05	0.000173112	0.64159	0.589361	7	7	114	47	7	11	63	83	UNKNOWN	0
sca001.g120000.t1	0.81	1.84	0.192388	0.0280371	0.634898	0.789912	9	11	31	14	6	3	14	28	PREDICTED: UBIQUITIN DOMAIN-CONTAINING-LIKE /// UBIQUITIN DOMAIN-CONTAINING-LIKE ISOFORM X /// UBIQUITIN DOMAIN-CONTAINING-LIKE ISOFORM X2	0
sca001.g120050.t1	-0.02	0.03	0.95081	0.921027	0.29886	0.281347	1638	1566	1829	1909	788	1302	1353	1362	PREDICTED: AT1G65230-LIKE, PARTIAL /// BNAA02G12010D	0
sca001.g120100.t1	-0.36	-0.28	0.16288	0.302859	0.304281	0.325233	122	122	153	84	59	130	90	105	PREDICTED: ORAL CANCER-OVER HOMOLOG /// ORAL CANCER-OVER /// FORMIMIDOYLTRANSFERASE-CYCLODEAMINASE ISOFORM X2	0
sca001.g120150.t1	0.33	0.72	0.245276	0.0217394	0.257585	0.259583	417	424	664	601	185	352	598	521	PREDICTED: RECOMBINASE RECA /// PROTEIN RECA /// RECOMBINA	K03553
sca001.g120200.t1	0.52	0.96	0.0895745	0.00567805	0.261964	0.261747	477	494	828	831	218	418	819	740	PREDICTED: RECOMBINASE RECA /// PROTEIN RECA /// RECOMBINA	K03553
sca001.g120250.t1	0.71	0.75	0.0313449	0.0229137	0.261972	0.260843	468	419	788	927	252	477	769	775	PREDICTED: RNA METHYLTRANSFERASE /// S-ADENOSYL-L-METHIONINE-DEPENDENT METHYLTRANSFERASE /// 5-METHYLCYTOSINE RRNA METHYLTRANSFERASE NSUN4	0
sca001.g120300.t1	2.06	1.11	0.0386928	0.386402	0.811219	1.14294	5	3	39	10	1	2	3	8	UNKNOWN	0
sca001.g120350.t1	3.06	0.18	0.0347735	0.90081	1.02126	1.15565	2	1	43	6	4	1	1	7	UNKNOWN	0
sca001.g120400.t1	-2.96	-2.05	0.000432468	0.00129768	0.5313	0.426504	80	89	22	6	38	141	25	24	UNKNOWN	0
sca001.g120400.t3	-3.29	-2.18	0.000851019	0.00466495	1.0219	0.871741	13	18	2	1	9	18	4	3	UNKNOWN	0
sca001.g120500.t1	4.87	4.26	3.65e-08	1.61e-07	0.37315	0.377851	33	31	1126	1122	30	27	723	668	PREDICTED: AGMATINE DEIMINASE /// AGMATINE DEIMINASE-LIKE /// EMB1873, PARTIAL	K10536
sca001.g120550.t1	6.09	6.06	8.31e-05	5.89e-05	0.612775	0.585853	13	4	731	567	20	3	577	620	PREDICTED: GABA TRANSPORTER 1-LIKE /// TRANSMEMBRANE AMINO ACID TRANSPORTER FAMILY /// TRANSMEMBRANE AMINO ACID TRANSPORTER FAMILY 4	0
sca003.g100150.t1	2.51	-2.48	0.0578168	0.231279	0.713631	1.17715	5	6	109	11	8	5	1	1	UNKNOWN	0
sca003.g100200.t1	0.15	-1.98	0.763356	0.0221816	0.382203	0.56779	54	41	121	29	26	50	8	17	PREDICTED: CHAIN A, CRYSTAL STRUCTURES OF DESIGNED ARMADILLO REPEAT: IMPLICATIONS OF CONSTRUCT DESIGN AND CRYSTALLIZATION CONDITIONS ON OVERALL STRUCTURE. /// CHAIN A, /// CHAIN A, CRYSTAL STRUCTURE OF ENGINEERED. NORTHEAST STRUCTURAL GENOMICS CONSORTIUM TARGET OR329	0
sca003.g100250.t1	1.23	-0.93	0.0815682	0.309815	0.353925	0.482221	55	38	280	52	24	43	15	32	UNKNOWN	0
sca003.g100300.t1	1.97	2.65	4.17e-05	5.44e-06	0.353434	0.379475	44	35	232	153	20	39	249	229	UNKNOWN	0
sca003.g100350.t1	1.3	2.43	0.0045306	0.000127452	0.449519	0.516386	21	21	65	66	9	17	97	89	PREDICTED: PROLIFERATING CELL NUCLEAR ANTIGEN /// PROLIFERATING CELL NUCLEAR ANTIGEN-LIKE /// PROLIFERATION CELL NUCLEAR ANTIGEN	K04802
sca003.g100350.t2	-0.28	-0.85	0.854802	0.602438	1.23731	1.31807	4	1	9	0	1	3	0	5	PREDICTED: PROLIFERATING CELL NUCLEAR ANTIGEN /// PROLIFERATING CELL NUCLEAR ANTIGEN-LIKE /// PROLIFERATION CELL NUCLEAR ANTIGEN	K04802
sca003.g100400.t1	-1.29	-2.18	0.020588	0.00483068	0.641857	0.83216	24	18	17	5	10	21	4	4	PREDICTED: DIHYDROOROTASE /// DIHYDROOROTASE, MITOCHONDRIAL /// DIHYDROOROTASE, MITOCHONDRIAL-LIKE ISOFORM X2	0
sca003.g100400.t2	1.95	-0.79	0.221282	0.645867	1.18889	1.31752	1	1	15	2	13	0	1	1	PREDICTED: DIHYDROOROTASE /// DIHYDROOROTASE, MITOCHONDRIAL /// DIHYDROOROTASE, MITOCHONDRIAL-LIKE ISOFORM X2	0
sca003.g100450.t1	-1.33	-1.1	0.000479548	0.00244929	0.268096	0.279496	339	360	273	97	145	338	129	147	UNKNOWN	0
sca003.g100500.t1	0.41	-1.58	0.380707	0.0182363	0.301861	0.384768	108	93	275	87	75	96	21	61	UNKNOWN	0
sca003.g100550.t1	2.95	4.84	0.00171635	3.58e-05	0.483632	0.488164	13	16	185	101	12	14	623	384	UNKNOWN	0
sca003.g100600.t1	0.3	1.63	0.17306	1.18e-05	0.27733	0.288015	159	135	250	193	70	140	407	414	PREDICTED: REGULATOR OF NONSENSE TRANSCRIPTS 1 HOMOLOG /// REGULATOR OF NONSENSE TRANSCRIPTS 1-LIKE /// REGULATOR OF NONSENSE TRANSCRIPTS 1	K14326
sca003.g100650.t1	0.24	1.68	0.22289	3.77e-06	0.256057	0.26948	293	291	474	364	164	234	761	892	PREDICTED: REGULATOR OF NONSENSE TRANSCRIPTS 1 HOMOLOG /// TPA: /// REGULATOR OF NONSENSE TRANSCRIPTS 1	K14326
sca003.g100700.t1	0.08	1.16	0.731176	0.000314777	0.270407	0.280886	203	156	300	170	93	145	311	378	UNKNOWN	0
sca003.g100750.t1	-0.63	-0.32	0.00771135	0.126002	0.263366	0.258759	824	763	707	532	401	786	558	630	PREDICTED: PENTATRICOPEPTIDE REPEAT-CONTAINING /// PENTATRICOPEPTIDE REPEAT-CONTAINING, CHLOROPLASTIC	0
sca003.g100800.t1	0.84	1.62	0.020637	0.000389928	0.273367	0.281633	168	124	312	318	94	140	477	451	PREDICTED: ALPHA/BETA HYDROLASE /// ALPHA/BETA-HYDROLASE /// PUTATIVE HYDROLASE	K01054
sca003.g100850.t1	0.92	2.98	0.00215662	2.65e-07	0.262148	0.299861	386	387	976	789	292	425	4216	3157	UNKNOWN	0
sca003.g100900.t1	3.87	6.24	4.69e-05	2.3e-06	0.476053	0.553162	12	17	225	310	9	10	830	1106	PREDICTED: DUF506-DOMAIN-CONTAINING	0
sca003.g100900.t3	3.82	5.96	0.000215024	9.27e-06	0.461437	0.502233	16	15	203	383	9	17	917	1267	PREDICTED: DUF506-DOMAIN-CONTAINING	0
sca003.g100900.t4	3.26	6.2	0.000704083	2.08e-05	0.608096	0.758876	9	7	84	126	4	3	322	411	PREDICTED: DUF506-DOMAIN-CONTAINING	0
sca003.g100950.t1	3.01	5.32	1.72e-05	2.57e-07	0.327726	0.373918	56	47	433	573	29	42	1578	2172	PREDICTED: PROTEIN OF FUNCTION (DUF3181) /// THYLAKOID-ASSOCIATED	0
sca003.g101000.t2	-3.79	-2.48	1.31e-07	1.71e-06	0.370715	0.313864	356	343	40	22	194	386	66	64	PREDICTED: PROTEIN SERINE/THREONINE PHOSPHATASE 2C /// PUTATIVE 2C 11 /// PROTEIN PHOSPHATASE 1K, MITOCHONDRIAL-LIKE	0
sca003.g101050.t1	-2.19	-1.39	8.47e-05	0.00206062	0.276968	0.265524	560	496	275	62	266	474	167	192	UNKNOWN	0
sca003.g101100.t1	0.58	1.87	0.016155	3.16e-06	0.267445	0.282795	174	170	383	250	87	152	501	626	UNKNOWN	0
sca003.g101150.t1	0.31	1.84	0.251497	3e-05	0.268347	0.283507	166	186	287	243	70	182	507	604	PREDICTED: ANTIFREEZE /// GROUP 3 LATE EMBRYOGENESIS ABUNDANT	0
sca003.g101200.t1	-1.08	-0.75	9.69e-05	0.0015456	0.257526	0.255299	605	577	395	286	303	559	287	361	PREDICTED: 50S RIBOSOMAL /// 50S RIBOSOMAL, CHLOROPLASTIC /// 50S RIBOSOMAL, CHLOROPLASTIC-LIKE	K02863
sca003.g101250.t1	-1.15	-1.18	0.000227816	0.000316493	0.268117	0.287652	304	306	205	135	143	286	96	145	UNKNOWN	0
sca003.g101300.t1	0.61	0.59	0.177991	0.287032	0.388299	0.483255	48	31	121	39	25	16	29	46	UNKNOWN	0
sca003.g101350.t2	0.04	0.36	0.916947	0.47686	0.556697	0.671289	20	13	23	19	7	12	15	17	PREDICTED: PROBABLE SODIUM-COUPLED NEUTRAL AMINO ACID TRANSPORTER 6 /// VACUOLAR AMINO ACID TRANSPORTER 5 /// AMINO ACID TRANSPORTER	0
sca003.g101350.t3	0.47	-0.14	0.242644	0.722304	0.514398	0.523745	18	17	33	28	18	21	26	20	PREDICTED: PROBABLE SODIUM-COUPLED NEUTRAL AMINO ACID TRANSPORTER 6 /// VACUOLAR AMINO ACID TRANSPORTER 5 /// AMINO ACID TRANSPORTER	0
sca003.g101400.t1	0.38	0.09	0.310046	0.805235	0.381171	0.390279	51	37	98	46	41	44	45	74	UNKNOWN	0
sca003.g101500.t1	-0.89	-2.78	0.0148809	0.000340478	0.385389	0.67281	71	57	44	41	24	55	5	9	PREDICTED: LIPASE/LIPOOXYGENASE, P /// LIPASE/LIPOOXYGENASE, PUTATIVE ISOFORM 4, PARTIAL /// LIPASE/LIPOOXYGENASE, PUTATIVE ISOFORM	0
sca003.g101500.t2	0.65	1.2	0.0854361	0.00711408	0.426302	0.449316	34	23	64	46	15	29	51	83	PREDICTED: LIPASE/LIPOOXYGENASE, P /// LIPASE/LIPOOXYGENASE, PUTATIVE ISOFORM 4, PARTIAL /// LIPASE/LIPOOXYGENASE, PUTATIVE ISOFORM	0
sca003.g101550.t1	0.31	1.25	0.22599	0.000342489	0.275344	0.279755	156	149	304	169	102	138	351	388	UNKNOWN	0
sca003.g101600.t1	0.25	0.88	0.369713	0.00605904	0.320766	0.309618	87	78	160	86	62	94	196	176	PREDICTED: DESUMOYLATING ISOPEPTIDASE 1-LIKE /// PPPDE PUTATIVE THIOL PEPTIDASE FAMILY /// PPPDE PEPTIDASE DOMAIN-CONTAINING-LIKE ISOFORM 2	0
sca003.g101650.t1	1.73	0.38	0.0117518	0.431567	0.711844	0.579506	4	9	31	21	8	20	26	21	UNKNOWN	0
sca003.g101700.t1	4.5	1.17	0.0899471	0.682266	1.24002	1.43153	1	0	90	3	0	1	1	4	UNKNOWN	0
sca003.g101750.t1	3.06	-0.7	0.148761	0.822602	0.692155	1.07166	8	4	235	11	8	2	0	18	UNKNOWN	0
sca003.g101800.t1	2.37	0.16	0.0977077	0.926417	0.63344	0.838511	15	4	134	16	3	10	4	18	UNKNOWN	0
sca003.g101850.t1	-0.81	-0.28	0.0111821	0.343316	0.268317	0.283663	296	224	237	130	97	226	145	186	PREDICTED: UNNAMED PRODUCT	0
sca003.g101900.t1	1.06	0.87	0.000549941	0.00336441	0.268014	0.283458	172	158	437	395	80	160	259	297	PREDICTED: AMIDASE /// AMIDASE FAMILY	0
sca003.g101950.t1	2.18	2.24	3.72e-06	4.39e-06	0.302921	0.317415	86	68	529	334	50	68	393	335	UNKNOWN	0
sca003.g102000.t1	0.72	0.72	0.0295224	0.0309022	0.317212	0.321236	70	82	213	103	62	77	160	138	UNKNOWN	0
sca003.g102050.t1	1.63	3.47	0.0238996	0.000129044	0.395574	0.380655	33	26	247	42	26	28	287	524	PREDICTED: SQUAMOSA PROMOTER-BINDING-LIKE /// SQUAMOSA PROMOTER /// SQUAMOSA PROMOTER BINDING	0
sca003.g102100.t1	-1.78	-0.57	5.99e-05	0.0711766	0.295737	0.301082	2681	2434	929	842	1321	2824	1568	1833	PREDICTED: PEROXISOMAL TRANS-2-ENOYL-COA REDUCTASE-LIKE /// OXIDOREDUCTASE, SHORT CHAIN DEHYDROGENASE/REDUCTASE SUPERFAMILY /// PEROXISOMAL TRANS-2-ENOYL-COA REDUCTASE	0
sca003.g102150.t1	-1.88	-0.46	0.027176	0.635233	0.901647	1.15907	15	8	5	2	1	5	3	2	PREDICTED: INDOLE-3-GLYCEROL /// INDOLE-3-GLYCEROL-PHOSPHATE SYNTHASE /// INDOLE-3-GLYCEROL PHOSPHATE SYNTHASE	0
sca003.g102150.t3	-1.24	-0.8	0.0396158	0.218103	0.653313	0.750104	19	20	16	5	8	14	8	8	PREDICTED: INDOLE-3-GLYCEROL /// INDOLE-3-GLYCEROL-PHOSPHATE SYNTHASE /// INDOLE-3-GLYCEROL PHOSPHATE SYNTHASE	0
sca003.g102150.t4	1.88	-0.4	0.281886	0.844187	1.42347	1.70279	1	0	18	0	0	0	0	0	PREDICTED: INDOLE-3-GLYCEROL /// INDOLE-3-GLYCEROL-PHOSPHATE SYNTHASE /// INDOLE-3-GLYCEROL PHOSPHATE SYNTHASE	0
sca003.g102200.t1	1.69	4.21	0.000164076	7.52e-08	0.323038	0.35474	64	53	343	148	35	41	1014	815	UNKNOWN	0
sca003.g102250.t2	0.61	1.34	0.408717	0.289501	0.712017	1.1964	7	8	12	21	0	4	9	3	PREDICTED: ISOVALERYL-COA DEHYDROGENASE, MITOCHONDRIAL /// ISOVALERYL-COA DEHYDROGENASE, MITOCHONDRIAL-LIKE /// ISOVALERYL-COA DEHYDROGENASE	0
sca003.g102250.t3	3.33	1.05	0.0465223	0.551537	1.38031	1.59468	0	0	17	1	0	0	0	3	PREDICTED: ISOVALERYL-COA DEHYDROGENASE, MITOCHONDRIAL /// ISOVALERYL-COA DEHYDROGENASE, MITOCHONDRIAL-LIKE /// ISOVALERYL-COA DEHYDROGENASE	0
sca003.g102300.t2	1.61	0.8	0.314443	0.6512	1.4477	1.62804	1	0	13	0	0	0	0	2	PREDICTED: PROTEIN DISULFIDE ISOMERASE /// PROTEIN DISULFIDE /// PROTEIN DISULFIDE-ISOMERASE-LIKE	0
sca003.g102300.t3	2.76	1.38	0.0412804	0.144122	1.33161	0.976522	0	1	15	2	3	2	6	13	PREDICTED: PROTEIN DISULFIDE ISOMERASE /// PROTEIN DISULFIDE /// PROTEIN DISULFIDE-ISOMERASE-LIKE	0
sca003.g102300.t5	0.99	1.48	0.529365	0.336921	1.34615	1.30508	3	0	13	0	0	2	3	5	PREDICTED: PROTEIN DISULFIDE ISOMERASE /// PROTEIN DISULFIDE /// PROTEIN DISULFIDE-ISOMERASE-LIKE	0
sca003.g102350.t1	3	1.31	0.0646666	0.471764	0.395482	0.476321	38	16	938	54	43	8	17	136	UNKNOWN	0
sca003.g102400.t1	3.11	1.49	0.0732634	0.492207	0.609007	0.816472	6	11	206	31	9	2	4	47	UNKNOWN	0
sca003.g102450.t2	2.28	1.31	0.181175	0.411421	1.48511	1.43153	0	0	11	0	1	0	1	4	UNKNOWN	0
sca003.g102500.t1	-0.72	-0.14	0.0147758	0.588995	0.274184	0.267404	1143	1142	1081	645	514	1067	945	823	PREDICTED: DEAD-BOX ATP-DEPENDENT RNA HELICASE 28 /// DEAD-BOX ATP-DEPENDENT RNA HELICASE 28-LIKE /// DEAD-BOX ATP-DEPENDENT RNA HELICASE 28-LIKE ISOFORM X1	K13181
sca003.g102550.t1	0.08	-3.81	0.846519	0.000613328	0.454114	0.952837	24	32	51	23	22	28	1	3	UNKNOWN	0
sca003.g102550.t3	-0.51	-5.89	0.151512	4.75e-05	0.394028	1.07813	57	46	49	40	50	66	3	0	UNKNOWN	0
sca003.g102600.t1	3.59	1.94	0.0316108	0.16874	0.624204	0.566109	9	6	339	29	14	8	38	65	UNKNOWN	0
sca003.g102650.t1	4.07	3.19	0.0779435	0.0966161	0.828195	0.694429	7	1	237	14	7	4	53	76	PREDICTED: SQUAMOSA PROMOTER-BINDING-LIKE /// SQUAMOSA PROMOTER /// SQUAMOSA PROMOTER BINDING	0
sca003.g102700.t1	4.09	1.58	0.118821	0.662665	0.730505	1.06569	9	2	306	25	11	0	1	30	UNKNOWN	0
sca003.g102750.t1	2.81	0.01	0.14905	0.996623	0.561893	0.951048	15	7	274	23	19	1	0	51	UNKNOWN	0
sca003.g102800.t1	1.92	2.16	0.258627	0.190515	1.52078	1.46029	0	0	7	0	0	0	1	5	PREDICTED: SIGNAL RECOGNITION PARTICLE RECEPTOR SUBUNIT BETA-LIKE /// SIGNAL RECOGNITION PARTICLE RECEPTOR SUBUNIT BETA /// P-LOOP CONTAINING NUCLEOSIDE TRIPHOSPHATE HYDROLASE, PARTIAL	0
sca003.g102800.t3	1.92	-1.09	0.225719	0.517988	1.52078	1.66463	0	0	7	0	1	0	0	0	PREDICTED: SIGNAL RECOGNITION PARTICLE RECEPTOR SUBUNIT BETA-LIKE /// SIGNAL RECOGNITION PARTICLE RECEPTOR SUBUNIT BETA /// P-LOOP CONTAINING NUCLEOSIDE TRIPHOSPHATE HYDROLASE, PARTIAL	0
sca003.g102850.t1	-1.32	-0.72	0.00718159	0.0934266	0.306781	0.303708	2893	2850	1197	1529	1370	3370	1588	1792	PREDICTED: NADH DEHYDROGENASE /// COMPLEX 1 FAMILY-LIKE /// COMPLEX 1 FAMILY	K03965
sca003.g102950.t1	1.71	1.61	9.65e-05	0.000178485	0.267898	0.272289	198	192	692	826	113	218	640	642	UNKNOWN	0
sca003.g103000.t1	0.92	-0.06	0.00344165	0.847837	0.322855	0.374146	60	75	192	123	37	68	63	66	PREDICTED: FLU CHLOROPLAST PRECURSOR, ALTERNATIVE SPLICED VERSION /// FLU CHLOROPLAST PRECURSOR, ALTERNATIVE SPLICED VERSION L-FLP /// FLU CHLOROPLAST PRECURSOR, ALTERNATIVE SPLICED VERSION S-FLP	0
sca003.g103050.t1	0.96	-0.1	0.0957983	0.883957	0.376199	0.493385	45	35	197	38	20	25	24	30	PREDICTED: GPR1/FUN34/YAAH FAMILY /// GPR1/FUN34/YAAH FAMILY, PARTIAL	K07034
sca003.g103100.t2	1.76	0.11	0.312838	0.954965	1.43689	1.58808	0	1	15	0	1	0	0	2	PREDICTED: DNA-DAMAGE-REPAIR/TOLERATION, CHLOROPLASTIC /// DNA-DAMAGE-REPAIR/TOLERATION /// DNA-DAMAGE-REPAIR/TOLERATION, CHLOROPLASTIC-LIKE	0
sca003.g103150.t1	-1.36	-0.4	0.0285846	0.448199	0.772449	0.730659	14	12	7	5	10	10	9	10	PREDICTED: HISTONE-LYSINE N-METHYLTRANSFERASE /// HISTONE-LYSINE N-METHYLTRANSFERASE EZ1 /// HISTONE-LYSINE N-METHYLTRANSFERASE EZ	K11430
sca003.g103150.t2	-0.59	-1.45	0.489149	0.237276	0.851764	1.20135	9	6	7	5	2	5	7	0	PREDICTED: HISTONE-LYSINE N-METHYLTRANSFERASE /// HISTONE-LYSINE N-METHYLTRANSFERASE EZ1 /// HISTONE-LYSINE N-METHYLTRANSFERASE EZ	K11430
sca003.g103200.t1	-0.93	-1.38	0.00189572	0.000111425	0.256486	0.262793	551	493	370	294	282	536	185	209	PREDICTED: 2-METHOXY-6-POLYPRENYL-1,4-BENZOQUINOL METHYLASE, MITOCHONDRIAL /// UBIQUINONE/MENAQUINONE BIOSYNTHESIS METHYLTRANSFERASE /// 2-METHOXY-6-POLYPRENYL-1,4-BENZOQUINOL METHYLASE, MITOCHONDRIAL ISOFORM 1	K06127
sca003.g103250.t1	0.16	-0.14	0.520748	0.573736	0.25952	0.269805	248	226	519	193	145	232	224	215	PREDICTED: ABC TRANSPORTER SUBSTRATE-BINDING	K02030
sca003.g103300.t1	2.04	2.26	9.72e-05	6.55e-05	0.463893	0.492451	19	16	103	78	10	20	100	90	UNKNOWN	0
sca003.g103350.t1	2.57	4.54	0.000148478	3.48e-07	0.446698	0.409888	25	13	137	139	21	22	666	630	UNKNOWN	0
sca003.g103350.t2	2.67	5.2	0.000364049	1.27e-06	0.647791	0.670517	7	7	58	60	4	7	293	273	UNKNOWN	0
sca003.g103350.t4	2.81	4.44	6.05e-05	3.24e-07	0.40098	0.364035	21	27	204	212	27	44	1038	967	UNKNOWN	0
sca003.g103400.t1	2.61	4.46	1.13e-06	2.11e-08	0.280372	0.322258	244	212	1664	1639	158	297	6467	6214	UNKNOWN	0
sca003.g103450.t1	-3.72	-6.45	4.66e-07	1.88e-08	0.292646	0.369547	2571	2289	335	142	3110	2393	28	61	PREDICTED: CMV 1A INTERACTING /// S-ADENOSYL-L-METHIONINE-DEPENDENT METHYLTRANSFERASE /// ISOFORM X1	0
sca003.g103500.t1	-1.93	-3.47	2.17e-05	6.76e-08	0.286523	0.285055	2162	2042	837	530	2319	1911	223	294	PREDICTED: SERINE/THREONINE-PROTEIN KINASE CTR1 /// PROTEIN TYROSINE KINASE /// LEUCINE-RICH REPEAT-CONTAINING	K04424
sca003.g103550.t1	-1.21	-1.18	0.083515	0.191296	0.759895	1.01659	16	9	5	9	4	7	2	4	PREDICTED: RNA-BINDING /// PHOTOSYSTEM II S4 DOMAIN /// PHOTOSYSTEM II S4 DOMAIN-CONTAINING	0
sca003.g103550.t3	-0.44	-1.29	0.399287	0.0687846	0.614156	0.776613	13	20	24	7	7	19	5	8	PREDICTED: RNA-BINDING /// PHOTOSYSTEM II S4 DOMAIN /// PHOTOSYSTEM II S4 DOMAIN-CONTAINING	0
sca003.g103600.t3	0.32	2.05	0.656847	0.0131034	0.83186	0.825653	7	5	17	4	3	4	22	20	PREDICTED: L-ASCORBATE OXIDASE-LIKE /// PLANT L-ASCORBATE OXIDASE /// L-ASCORBATE OXIDASE-LIKE ISOFORM X1	0
sca003.g103600.t4	0.4	-0.44	0.511995	0.477693	0.768913	0.763757	9	5	13	10	9	9	12	6	PREDICTED: L-ASCORBATE OXIDASE-LIKE /// PLANT L-ASCORBATE OXIDASE /// L-ASCORBATE OXIDASE-LIKE ISOFORM X1	0
sca003.g103600.t5	-0.97	-1.2	0.227905	0.243103	0.788877	1.0018	10	13	16	2	7	5	1	7	PREDICTED: L-ASCORBATE OXIDASE-LIKE /// PLANT L-ASCORBATE OXIDASE /// L-ASCORBATE OXIDASE-LIKE ISOFORM X1	0
sca003.g103600.t6	1.11	-0.4	0.485757	0.823636	1.49685	1.70279	1	0	7	0	0	0	0	0	PREDICTED: L-ASCORBATE OXIDASE-LIKE /// PLANT L-ASCORBATE OXIDASE /// L-ASCORBATE OXIDASE-LIKE ISOFORM X1	0
sca003.g103650.t2	1.69	1.55	0.0224698	0.0218251	0.876735	0.797918	5	2	18	11	3	6	14	23	PREDICTED: PUTATIVE LIPASE /// BNAC08G13950D /// ALPHA/BETA-HYDROLASES SUPERFAMILY	0
sca003.g103700.t1	-0.58	1.21	0.193141	0.0180237	0.362627	0.376677	6275	6562	4092	6101	2563	6135	10790	13268	PREDICTED: 40S RIBOSOMAL /// 40S RIBOSOMAL-2-LIKE /// 40S RIBOSOMAL-	K02955
sca003.g103800.t1	0.19	1.04	0.748668	0.167403	0.628104	0.764745	15	9	18	16	2	13	11	25	PREDICTED: PUTATIVE SURFACE ANTIGEN /// RECEPTOR-LIKE CYTOSOLIC SERINE/THREONINE-PROTEIN KINASE RBK2-LIKE ISOFORM X /// LEUCINE-RICH REPEAT RECEPTOR-LIKE PXL2-LIKE	0
sca003.g103800.t3	2.16	0.8	0.0708155	0.444958	1.16829	1.08844	1	1	15	3	2	2	2	11	PREDICTED: PUTATIVE SURFACE ANTIGEN /// RECEPTOR-LIKE CYTOSOLIC SERINE/THREONINE-PROTEIN KINASE RBK2-LIKE ISOFORM X /// LEUCINE-RICH REPEAT RECEPTOR-LIKE PXL2-LIKE	0
sca003.g103850.t2	2.69	3.95	0.00620161	0.00248645	0.726841	0.921608	6	4	46	40	0	10	37	82	PREDICTED: HISTONE DEACETYLASE 15-LIKE /// HISTONE DEACETYLASE 15 /// HISTONE DEACETYLASE	K11407
sca003.g103900.t1	0.25	1.22	0.337037	0.000504303	0.272196	0.275295	776	786	1103	1096	362	677	1572	1463	PREDICTED: OTU DOMAIN-CONTAINING /// OTU DOMAIN-CONTAINING-LIKE ISOFORM X /// OTU DOMAIN-CONTAINING-LIKE ISOFORM X3	0
sca003.g103950.t1	-0.17	0.76	0.488838	0.00843473	0.255338	0.259724	437	434	546	399	174	456	637	637	UNKNOWN	0
sca003.g104000.t1	-0.83	-0.79	0.0159753	0.0333265	0.314318	0.347813	125	127	88	88	57	120	71	59	UNKNOWN	0
sca003.g104050.t1	-0.28	-0.77	0.287255	0.0194834	0.279981	0.308567	185	152	246	108	83	193	91	110	PREDICTED: TETRATRICOPEPTIDE REPEAT /// TETRATRICOPEPTIDE REPEAT ISOFORM X1 /// TETRATRICOPEPTIDE REPEAT, PUTATIVE	0
sca003.g104100.t1	-1.18	-1.73	0.0125631	0.0100465	0.516736	0.730672	39	28	29	9	13	22	7	6	PREDICTED: NIPPED-B-LIKE /// NIPPED-B-LIKE ISOFORM X4 /// SISTER CHROMATID COHESION 2	K06672
sca003.g104100.t2	0.4	-1.26	0.664854	0.279858	0.916745	1.1383	3	6	11	4	5	3	3	1	PREDICTED: NIPPED-B-LIKE /// NIPPED-B-LIKE ISOFORM X4 /// SISTER CHROMATID COHESION 2	K06672
sca003.g104150.t1	-1.06	-1.32	0.0741486	0.102318	0.561499	0.776268	28	23	23	8	11	14	4	9	UNKNOWN	0
sca003.g104200.t1	-1.45	-4.02	0.00055928	9.73e-06	0.293013	0.504153	204	232	96	102	122	202	20	8	UNKNOWN	0
sca003.g104250.t2	-0.34	-1.7	0.793558	0.326935	0.999767	1.298	4	5	11	1	3	3	0	3	PREDICTED: UBIQUITIN CARBOXYL-TERMINAL HYDROLASE ISOZYME L5-LIKE /// UBIQUITIN CARBOXYL-TERMINAL HYDROLASE ISOZYME L5 /// UBIQUITIN	0
sca003.g104250.t3	-1.33	-5.7	0.000540859	1.93e-05	0.309736	0.892787	150	179	79	83	76	126	2	2	PREDICTED: UBIQUITIN CARBOXYL-TERMINAL HYDROLASE ISOZYME L5-LIKE /// UBIQUITIN CARBOXYL-TERMINAL HYDROLASE ISOZYME L5 /// UBIQUITIN	0
sca003.g104250.t4	-1.28	-6.91	0.000881626	2.26e-05	0.288946	0.999755	217	210	109	109	115	212	0	5	PREDICTED: UBIQUITIN CARBOXYL-TERMINAL HYDROLASE ISOZYME L5-LIKE /// UBIQUITIN CARBOXYL-TERMINAL HYDROLASE ISOZYME L5 /// UBIQUITIN	0
sca003.g104300.t1	-0.34	-0.66	0.125178	0.0127401	0.284337	0.309086	159	159	213	105	88	167	100	105	UNKNOWN	0
sca003.g104350.t1	-0.26	-0.47	0.243655	0.049051	0.254816	0.260702	365	375	494	282	170	396	224	277	UNKNOWN	0
sca003.g104400.t1	5.31	1.06	0.0637387	0.595244	1.13083	0.850272	2	0	139	16	9	2	5	22	UNKNOWN	0
sca003.g104450.t1	-0.69	0.46	0.162861	0.345079	0.37841	0.378082	9031	8410	4988	7885	3399	8797	9081	10405	PREDICTED: 40S RIBOSOMAL-LIKE /// 40S RIBOSOMAL /// L30E-LIKE	K02951
sca003.g104500.t4	-0.62	0.51	0.204869	0.298831	0.328065	0.332595	3633	3368	2083	3330	1452	3990	3943	4999	PREDICTED: SERINE/THREONINE-PROTEIN KINASE SRPK-LIKE ISOFORM 1 /// LOW QUALITY: SRSF 2-LIKE /// PROTEIN KINASE DSK1	0
sca003.g104500.t5	-1.18	-0.83	0.00299147	0.0190435	0.300175	0.293239	170	178	100	90	177	151	107	128	PREDICTED: SERINE/THREONINE-PROTEIN KINASE SRPK-LIKE ISOFORM 1 /// LOW QUALITY: SRSF 2-LIKE /// PROTEIN KINASE DSK1	0
sca003.g104550.t1	-1.24	-0.49	0.000110932	0.0378152	0.273525	0.267695	273	289	167	125	157	295	196	212	UNKNOWN	0
sca003.g104600.t2	-0.69	-0.82	0.28139	0.227908	0.84183	0.893437	10	6	6	6	5	9	4	6	PREDICTED: NITRILASE/CYANIDE HYDRATASE AND APOLIPOPROTEIN N-ACYLTRANSFERASE FAMILY, PARTIAL /// OMEGA-AMIDASE,CHLOROPLASTIC-LIKE /// OMEGA-AMIDASE,CHLOROPLASTIC	0
sca003.g104650.t1	-0.26	-0.1	0.335677	0.707647	0.257642	0.262144	316	260	305	276	163	300	276	271	UNKNOWN	0
sca003.g104700.t1	0.49	0.72	0.379876	0.241535	0.446092	0.490206	28	25	90	19	19	18	30	49	UNKNOWN	0
sca003.g104750.t1	-0.24	-0.02	0.387596	0.953448	0.347331	0.35102	90	58	93	59	50	77	80	82	UNKNOWN	0
sca003.g104850.t1	2.7	-0.53	0.106123	0.825303	0.782474	1.1945	4	4	94	9	3	2	0	11	PREDICTED: METHIONINE ADENOSYLTRANSFERASE 2 SUBUNIT BETA /// METHIONINE ADENOSYLTRANSFERASE 2 SUBUNIT BETA-LIKE /// METHIONINE ADENOSYLTRANSFERASE REGULATORY BETA SUBUNIT-RELATED	0
sca003.g104900.t1	4.9	0.68	0.0969426	0.827292	1.13939	1.28821	2	0	135	8	5	0	0	14	PREDICTED: SMALL GTP-BINDING	0
sca003.g104950.t1	-0.5	-0.7	0.0322971	0.0201599	0.288697	0.363593	166	151	189	93	50	96	50	64	UNKNOWN	0
sca003.g105000.t1	0.92	0.82	0.0125684	0.0178563	0.28908	0.274961	932	882	1826	2233	435	846	1401	1415	PREDICTED: CLR FAMILY	0
sca003.g105050.t1	0.71	0.61	0.0280936	0.0429211	0.31194	0.29465	1558	1619	2999	3136	845	1391	2197	2147	PREDICTED: G PATCH DOMAIN-CONTAINING-LIKE /// G PATCH DOMAIN-CONTAINING ISOFORM X1 /// G PATCH DOMAIN-CONTAINING	K13123
sca003.g105100.t1	0.18	0.51	0.567483	0.137804	0.313226	0.31847	89	97	206	73	54	103	139	145	UNKNOWN	0
sca003.g105150.t1	0.04	0.83	0.879842	0.00722546	0.297268	0.296091	113	120	180	116	64	133	215	228	UNKNOWN	0
sca003.g105200.t1	3.47	-0.01	0.157359	0.996405	1.2096	1.05417	0	2	70	1	3	3	2	7	UNKNOWN	0
sca003.g105250.t1	-0.77	-0.9	0.0100702	0.00682336	0.312413	0.340551	130	126	112	73	67	130	79	57	UNKNOWN	0
sca003.g105250.t2	-0.61	-0.67	0.37573	0.369198	0.823523	0.89599	10	6	5	9	7	6	5	5	UNKNOWN	0
sca003.g105300.t1	1.31	3.25	0.000955751	4.18e-07	0.351733	0.363367	47	43	186	97	31	33	319	487	UNKNOWN	0
sca003.g105350.t1	0.73	1.69	0.210333	0.00903392	0.486543	0.46851	16	22	32	52	16	19	76	71	UNKNOWN	0
sca003.g105400.t1	1.02	1.61	0.0199198	0.00139222	0.467817	0.47282	15	27	65	37	14	21	64	76	UNKNOWN	0
sca003.g105450.t3	-1.31	-4.9	0.00275254	6.1e-07	0.265066	0.370506	1000	953	409	545	509	999	32	30	PREDICTED: LL-DIAMINOPIMELATE AMINOTRANSFERASE /// LL-DIAMINOPIMELATE AMINOTRANSFERASE, CHLOROPLASTIC /// CHAIN A, CRYSTAL STRUCTURE OF LL-DIAMINOPIMELATE AMINOTRANSFERASE FROM ARABIDOPSIS THALIANA COMPLEXED WITH L-MALATE ION &GT;GI|152149570|PDB|2Z1Z|B CHAIN B, CRYSTAL STRUCTURE OF LL-DIAMINOPIMELATE AMINOTRANSFERASE FROM ARABIDOPSIS THALIANA COMPLEXED WITH L-MALATE ION &GT;GI|209447532|PDB|3EI5…	0
sca003.g105450.t4	2.87	0.8	0.0639516	0.649423	1.32487	1.62804	0	1	17	2	0	0	0	2	PREDICTED: LL-DIAMINOPIMELATE AMINOTRANSFERASE /// LL-DIAMINOPIMELATE AMINOTRANSFERASE, CHLOROPLASTIC /// CHAIN A, CRYSTAL STRUCTURE OF LL-DIAMINOPIMELATE AMINOTRANSFERASE FROM ARABIDOPSIS THALIANA COMPLEXED WITH L-MALATE ION &GT;GI|152149570|PDB|2Z1Z|B CHAIN B, CRYSTAL STRUCTURE OF LL-DIAMINOPIMELATE AMINOTRANSFERASE FROM ARABIDOPSIS THALIANA COMPLEXED WITH L-MALATE ION &GT;GI|209447532|PDB|3EI5…	0
sca003.g105500.t1	-1.2	-4.8	0.00916604	5.06e-08	0.322195	0.308685	3708	3809	1597	2291	2875	4372	170	166	PREDICTED: ENKURIN /// ENKURIN-LIKE /// FLAGELLAR ASSOCIATED	0
sca003.g105550.t1	0.12	-0.28	0.594647	0.273535	0.273443	0.292415	161	171	317	146	101	171	120	171	UNKNOWN	K09263
sca003.g105600.t1	1.56	0.19	0.0364689	0.762377	0.860468	0.798297	6	2	19	10	6	7	7	13	UNKNOWN	0
sca003.g105600.t2	1.14	1.97	0.0581653	0.00558736	0.746984	0.794873	5	7	19	15	4	4	23	21	UNKNOWN	0
sca003.g105600.t4	1.85	2.64	0.00379857	0.000633264	0.553578	0.610461	12	11	53	54	8	8	74	60	UNKNOWN	0
sca003.g105650.t1	2.12	2.56	6.15e-06	2.2e-06	0.35024	0.380447	38	42	290	151	23	34	218	222	UNKNOWN	0
sca003.g105700.t1	4.57	-1.03	0.0364993	0.657449	1.29796	1.52471	0	0	38	3	5	0	0	1	UNKNOWN	0
sca003.g105750.t1	2.11	0.36	0.355293	0.892379	1.31267	1.55387	0	2	35	0	1	0	0	3	UNKNOWN	0
sca003.g105800.t1	3.22	1.82	0.0414322	0.251935	1.38747	1.49594	0	0	15	1	0	0	1	3	PREDICTED: AUTOPHAGY-RELATED-LIKE /// AUTOPHAGY-RELATED-LIKE ISOFORM X1 /// AUTOPHAGY	0
sca003.g105850.t1	1.85	1.99	0.000183644	0.000263481	0.297909	0.333662	88	80	365	371	35	64	277	230	PREDICTED: 7,8-DIHYDRO-8-OXOGUANINE TRIPHOSPHATASE /// 7,8-DIHYDRO-8-OXOGUANINE TRIPHOSPHATASE-LIKE ISOFORM X2 /// 7,8-DIHYDRO-8-OXOGUANINE TRIPHOSPHATASE-LIKE ISOFORM X1	K17816
sca003.g105900.t2	3.23	-1.37	0.0225353	0.362099	1.37312	1.62416	0	0	8	3	2	0	0	0	UNKNOWN	0
sca003.g105950.t1	1.24	2.07	0.000891574	2.51e-05	0.297699	0.322578	97	81	346	183	45	66	303	300	PREDICTED: ANKYRIN-3 ISOFORM X /// ANKYRIN /// ANKYRIN-3 ISOFORM X1	0
sca003.g106000.t1	1.36	1.88	0.00273267	0.000493511	0.331079	0.359851	71	44	296	97	30	44	161	195	UNKNOWN	0
sca003.g106050.t1	-0.68	1.76	0.0116287	1.41e-05	0.255914	0.270738	413	376	338	263	192	339	1272	1024	PREDICTED: L-ASCORBATE PEROXIDASE 3, PEROXISOMAL-LIKE /// PROBABLE L-ASCORBATE PEROXIDASE 3-LIKE /// L-ASCORBATE PEROXIDASE	K00434
sca003.g106100.t1	-0.2	1.73	0.570116	0.000160105	0.340203	0.308649	93	64	113	57	49	95	346	267	UNKNOWN	0
sca003.g106150.t1	0.83	3.23	0.0934564	0.000111879	0.515314	0.624936	22	12	51	24	5	10	117	79	PREDICTED: GLYCOSIDE HYDROLASE FAMILY 9 /// GLYCOSYL HYDROLASE, PARTIAL /// ENDOGLUCANASE	K01179
sca003.g106150.t2	0.84	3.04	0.0991987	1.79e-05	0.452639	0.404915	18	28	48	54	20	25	278	210	PREDICTED: GLYCOSIDE HYDROLASE FAMILY 9 /// GLYCOSYL HYDROLASE, PARTIAL /// ENDOGLUCANASE	K01179
sca003.g106200.t1	0.66	2.73	0.0765003	3.76e-06	0.326802	0.308932	69	66	128	139	53	92	707	540	PREDICTED: SERINE/THREONINE-PROTEIN KINASE ATPK2/ATPK19-LIKE /// PUTATIVE RIBOSOMAL S6 KINASE /// SERINE/THREONINE 2	0
sca003.g106200.t2	2.94	2.58	0.0134435	0.0361315	1.21167	1.30973	0	2	13	7	1	0	7	5	PREDICTED: SERINE/THREONINE-PROTEIN KINASE ATPK2/ATPK19-LIKE /// PUTATIVE RIBOSOMAL S6 KINASE /// SERINE/THREONINE 2	0
sca003.g106250.t1	-0.75	-0.09	0.00402329	0.669688	0.260515	0.26471	310	315	261	195	144	288	263	247	PREDICTED: SOMETHING ABOUT SILENCING /// SOMETHING ABOUT SILENCING ISOFORM X2 /// SAS10/UTP3/C1D FAMILY	K14765
sca003.g106300.t1	-1.87	-1.82	2.77e-05	6.78e-05	0.273379	0.294578	415	455	217	90	156	397	99	90	PREDICTED: SOMETHING ABOUT SILENCING /// SAS10/U3 RIBONUCLEOPROTEIN FAMILY, PUTATIVE ISOFORM 1 /// SAS10 C-TERMINAL DOMAIN	K14767
sca003.g106350.t1	-1.48	-1.06	0.000103042	0.00141078	0.263055	0.263269	447	473	271	144	209	465	213	186	PREDICTED: RIBOSOMAL LARGE SUBUNIT PSEUDOURIDINE SYNTHASE D /// PSEUDOURIDINE SYNTHASE /// PSEUDOURIDINE SYNTHASE, PARTIAL	K06180
sca003.g106400.t2	-1.24	0.12	0.001277	0.726557	0.349592	0.400823	108	98	59	48	25	56	66	47	PREDICTED: TRANSCRIPTION ELONGATION FACTOR SPT4 /// TRANSCRIPTION ELONGATION FACTOR SPT4 HOMOLOG 2-LIKE /// TRANSCRIPTION ELONGATION FACTOR SPT4 ISOFORM 1	K15171
sca003.g106450.t1	1.31	3.29	0.0260226	0.000304155	0.504411	0.624258	17	14	40	64	5	10	97	101	UNKNOWN	0
sca003.g106500.t1	0.86	1.07	0.00310259	0.000784934	0.298597	0.30758	105	83	286	144	62	92	198	222	PREDICTED: PROBABLE EXONUCLEASE MUT-7 HOMOLOG /// EXONUCLEASE MUT-7 HOMOLOG /// BNACNNG48290D	K09122
sca003.g106550.t1	0.08	-0.22	0.765891	0.392473	0.309407	0.287007	1847	1959	2413	2357	1021	1570	1566	1306	PREDICTED: PYRUVATE PHOSPHATE DIKINASE, PEP/PYRUVATE-BINDING /// ALPHA-GLUCAN WATER DIKINASE /// CARBOHYDRATE-BINDING MODULE FAMILY 45	K08244
sca003.g106600.t1	0.12	-0.03	0.685078	0.932286	0.256494	0.263023	283	279	343	395	173	258	306	245	PREDICTED: ADP-RIBOSYLATION FACTOR-LIKE /// ADP-RIBOSYLATION FACTOR-LIKE-LIKE /// ADP-RIBOSYLATION FACTOR-LIKE-LIKE ISOFORM 1	K07943
sca003.g106650.t1	-2.1	-2.48	4.59e-06	1.63e-06	0.276007	0.293411	486	482	215	81	314	485	71	117	PREDICTED: GLYCOSYLTRANSFERASE FAMILY 28 /// PROBABLE MONOGALACTOSYLDIACYLGLYCEROL SYNTHASE 1, CHLOROPLASTIC /// OPAQUE ENDOSPERM5	K03715
sca003.g106700.t1	-3.13	-3.14	4.49e-06	4.17e-06	0.395948	0.393456	215	184	50	12	142	219	25	27	UNKNOWN	0
sca003.g106750.t1	-0.51	-0.76	0.198458	0.102051	0.308005	0.351359	152	105	206	49	54	116	60	66	PREDICTED: N-ALPHA-ACETYLTRANSFERASE 40-LIKE /// N-ALPHA-ACETYLTRANSFERASE 40 /// N-ACETYLTRANSFERASE 11	0
sca003.g106800.t1	0.29	0.52	0.231031	0.0388583	0.283495	0.274421	1026	1024	1536	1442	546	866	1311	1294	UNKNOWN	0
sca003.g106850.t2	0.24	0.82	0.675548	0.209361	0.740995	0.814727	8	8	16	8	4	6	12	12	PREDICTED: CYTOSOLIC ENDO-BETA-N-ACETYLGLUCOSAMINIDASE /// BETA-ENDO-N-ACETYGLUCOSAMINIDASE /// GLYCOSYL HYDROLASE FAMILY 85	K01227
sca003.g106900.t1	0.42	-0.01	0.209169	0.981662	0.376607	0.434685	50	40	103	49	29	33	44	36	UNKNOWN	0
sca003.g106950.t1	1.08	1.55	0.00385224	0.000345109	0.260938	0.267248	303	288	1073	533	220	265	986	863	PREDICTED: ATP-BINDING CASSETTE SUB-FAMILY A MEMBER 1 /// ATP-BINDING CASSETTE SU /// ATP-BINDING CASSETTE SUPERFAMILY	K05641
sca003.g107000.t1	0.03	0.48	0.89902	0.0826569	0.257288	0.265666	269	271	339	329	123	258	318	346	PREDICTED: IRON-SULFUR ASSEMBLY-LIKE 2, MITOCHONDRIAL /// IRON-SULFUR /// PROTEIN AQ_1857	K13628
sca003.g107050.t1	0.07	0.06	0.794917	0.836843	0.255795	0.262591	299	301	373	389	189	234	313	263	UNKNOWN	0
sca003.g107100.t1	3.17	2.89	6.24e-06	0.000272687	0.429801	0.603305	23	16	277	164	11	6	59	96	UNKNOWN	0
sca003.g107150.t1	2.18	1.79	1.5e-05	8.35e-05	0.274424	0.27304	294	248	1263	1630	118	227	657	867	UNKNOWN	0
sca003.g107200.t1	1.28	1.05	0.398984	0.486693	1.59072	1.59468	0	0	3	0	0	0	0	3	PREDICTED: HISTIDINE TRIAD (HIT) /// HISTIDINE TRIAD /// HIT FAMILY HYDROLASE	0
sca003.g107200.t2	4.56	4.68	0.00361667	0.00184071	1.22542	1.13459	1	0	35	16	2	0	32	33	PREDICTED: HISTIDINE TRIAD (HIT) /// HISTIDINE TRIAD /// HIT FAMILY HYDROLASE	0
sca003.g107250.t1	1.7	0.06	0.0441163	0.942914	0.507027	0.547576	17	13	129	23	16	17	23	21	PREDICTED: FLAGELLAR ASSOCIATED /// FLAGELLAR ASSOCIATED-LIKE /// FLAGELLAR ASSOCIATED-LIKE, PARTIAL	0
sca003.g107300.t1	2.23	-0.4	0.140148	0.822154	1.37461	1.70279	1	0	12	1	0	0	0	0	UNKNOWN	0
sca003.g107350.t1	-0.2	0.91	0.347536	0.00137192	0.270288	0.280988	187	200	257	160	85	164	310	283	PREDICTED: DNAJ HOMOLOG SUBFAMILY C MEMBER 17-LIKE /// DNAJ HOMOLOG SUBFAMILY C MEMBER 17-LIKE ISOFORM X1 /// DNAJ HEAT SHOCK AMINO-TERMINAL DOMAIN	K09537
sca003.g107400.t1	0.17	1.03	0.476866	0.0016414	0.267637	0.285467	193	177	335	187	69	165	299	294	PREDICTED: ACYL-COENZYME A OXIDASE 3, PEROXISOMAL /// , VARIANT /// PUTATIVE ACYL-COENZYME A OXIDASE 3.2, PEROXISOMAL-LIKE	K00232
sca003.g107450.t1	1.34	2.13	0.0105862	0.00225469	0.468851	0.575966	20	18	95	34	14	7	52	54	UNKNOWN	0
sca003.g107500.t1	-1.4	-4.81	0.0475282	0.00600169	0.411757	0.930315	65	80	79	10	30	75	1	3	PREDICTED: ISOFORM 1 /// OS05G0215600	0
sca003.g107550.t1	0.75	1.27	0.0175053	0.000751553	0.287134	0.29391	122	105	297	178	51	157	307	292	PREDICTED: PROBABLE INOSITOL TRANSPORTER 2 /// PROBABLE INOSITOL TRANSPORTER 2 ISOFORM X2 /// PROBABLE INOSITOL TRANSPORTER 2 ISOFORM X1	K08150
sca003.g107600.t1	2.37	3.13	0.0060253	0.00196929	0.817206	0.906095	2	6	31	19	1	4	31	31	UNKNOWN	0
sca003.g107650.t1	1.38	2.04	0.000190815	1.03e-05	0.267845	0.283912	187	157	530	538	88	150	640	614	UNKNOWN	0
sca003.g107700.t1	-0.62	0.45	0.0698991	0.171185	0.255834	0.257476	516	502	373	428	218	432	524	590	PREDICTED: BAX INHIBITOR /// BAX INHIBITOR 1-LIKE /// BAX INHIBITOR 1	0
sca003.g107750.t1	0.05	0.51	0.841058	0.063789	0.261778	0.266332	222	223	321	242	140	217	321	333	PREDICTED: 4-HYDROXYBENZOATE SYNTHETASE (CHORISMATE LYASE) /// CHORISMATE LYASE /// DUF564-DOMAIN-CONTAINING, PARTIAL	K18805
sca003.g107800.t1	-0.59	1.17	0.0115191	0.000109026	0.258227	0.263765	326	311	279	237	173	282	635	681	PREDICTED: SPLICING FACTOR U2AF LARGE SUBUNIT B-LIKE ISOFORM X3 /// SPLICING FACTOR U2AF /// SPLICING FACTOR U2AF 50 KDA SUBUNIT-LIKE	K12837
sca003.g107850.t2	-1.1	1.24	0.000914635	0.000490878	0.257441	0.267879	558	594	317	336	297	448	1111	1161	UNKNOWN	0
sca003.g107850.t3	-0.16	-1.47	0.873148	0.156276	1.02092	1.02612	3	5	11	1	6	6	2	3	UNKNOWN	0
sca003.g107950.t1	-0.66	-0.1	0.0323262	0.710686	0.256375	0.255413	521	563	466	367	238	635	430	532	UNKNOWN	0
sca003.g108000.t1	1.32	0.79	0.00468503	0.0510575	0.487337	0.473632	17	17	59	48	16	24	49	42	UNKNOWN	0
sca003.g108050.t1	-0.64	-0.01	0.00693336	0.941543	0.25728	0.25948	347	342	318	225	170	334	306	321	PREDICTED: UBIQUITIN /// UBIQUITIN FUSION /// POLYUBIQUITIN, PARTIAL	K02927
sca003.g108100.t1	-0.77	0	0.00254247	0.988917	0.257129	0.257545	405	349	329	216	181	380	357	339	PREDICTED: PROTEIN-LYSINE METHYLTRANSFERASE METTL21D /// PROTEIN N-LYSINE METHYLTRANSFERASE METTL21A-LIKE /// PROTEIN-LYSINE METHYLTRANSFERASE METTL21D ISOFORM X1	0
sca003.g108150.t1	-0.04	-0.37	0.921341	0.395443	0.411612	0.431524	39	39	76	25	24	50	46	29	UNKNOWN	0
sca003.g108200.t1	5.27	-1.53	0.0158544	0.460998	1.26095	1.36909	0	0	45	9	5	1	0	2	UNKNOWN	0
sca003.g108250.t1	1.33	1.24	0.000179824	0.000329994	0.2637	0.265221	306	296	971	845	133	315	606	700	UNKNOWN	0
sca003.g108300.t1	-0.56	-0.83	0.0206758	0.00274674	0.255359	0.265564	408	380	378	276	180	378	191	200	PREDICTED: TRANSLATION INITIATION FACTOR EIF-2B SUBUNIT BETA /// TRANSLATION INITIATION FACTOR EIF-2B SUBUNIT BETA ISOFORM X2 /// TRANSLATION INITIATION FACTOR EIF-2B SUBUNIT BETA ISOFORM X1	K03754
sca003.g108350.t1	-0.25	-0.06	0.19807	0.766669	0.255363	0.264598	363	311	398	291	163	254	245	271	PREDICTED: PRE-MRNA-SPLICING FACTOR 18-LIKE /// PRE-MRNA-SPLICING FACTOR 18 /// SPLICING FACTOR PRP18 FAMILY	K12817
sca003.g108400.t1	0.26	0.12	0.186723	0.575016	0.26998	0.291305	181	162	302	205	88	157	175	165	UNKNOWN	0
sca003.g108450.t1	2.12	-0.03	0.19682	0.983556	1.50072	1.58808	0	0	9	0	0	1	0	2	UNKNOWN	0
sca003.g108500.t1	-2.04	-1.53	4.87e-05	0.000730051	0.330303	0.34607	180	203	94	30	79	167	46	61	UNKNOWN	0
sca003.g108550.t1	-3.1	-3.25	7.89e-07	1.11e-06	0.30194	0.328273	582	567	122	50	239	564	50	51	PREDICTED: LA /// LA ISOFORM X2 /// LUPUS LA	K11090
sca003.g108600.t1	-3.59	-3.7	3.5e-07	1.06e-06	0.415045	0.478328	214	220	29	15	101	217	12	18	UNKNOWN	0
sca003.g108650.t1	1.45	1.68	0.00183496	0.00139646	0.372799	0.414382	40	32	158	89	22	27	97	107	PREDICTED: TAURINE CATABOLISM DIOXYGENASE TAUD /// CLAVAMINATE SYNTHASE-LIKE /// PUTATIVE TAURINE CATABOLISM DIOXYGENASE	0
sca003.g108700.t1	1.76	2.13	0.00129087	0.00122766	0.391534	0.471707	29	29	153	93	8	31	94	112	PREDICTED: TRIACYLGLYCEROL LIPASE-LIKE /// LIPASE CLASS 3 FAMILY /// CYTOCHROME P450	0
sca003.g108750.t1	0.75	2.32	0.00284996	3.56e-07	0.258331	0.280528	276	251	643	442	125	171	880	1043	PREDICTED: CYSTEINE DESULFURASE/SELENOCYSTEINE LYASE FAMILY PLP DEPENDENT TRANSFERASE SUPERFAMILY /// MOLYBDENUM COFACTOR SULFURASE /// MOLYBDENUM COFACTOR SULFURASE, PUTATIVE	K15631
sca003.g108800.t1	2.15	2.7	4.95e-06	8.6e-07	0.327961	0.343718	61	44	355	220	33	49	277	431	PREDICTED: TRIACYLGLYCEROL LIPASE-LIKE /// LIPASE CLASS 3 FAMILY /// CYTOCHROME P450	0
sca003.g108850.t1	2.49	2.66	0.00028101	0.000167103	0.44748	0.449063	22	15	145	113	15	20	115	181	PREDICTED: TAURINE CATABOLISM DIOXYGENASE TAUD /// PUTATIVE TAURINE CATABOLISM DIOXYGENASE /// CLAVAMINATE SYNTHASE-LIKE, PARTIAL	0
sca003.g108950.t1	1.58	1.4	0.186962	0.274557	1.10302	1.19546	7	0	7	7	0	4	4	7	UNKNOWN	0
sca003.g109000.t1	1.26	2.14	0.00252727	5.06e-05	0.318728	0.326003	78	55	225	165	36	74	231	409	PREDICTED: ABC TRANSPORTER SUBSTRATE-BINDING /// POLAR AMINO ACID ABC TRANSPORTER SUBSTRATE-BINDING /// EXTRACELLULAR SOLUTE-BINDING 3	0
sca003.g109050.t1	-2.34	-3.14	7.56e-05	1.02e-05	0.269675	0.288496	989	964	460	109	581	950	79	153	PREDICTED: POLYRIBONUCLEOTIDE NUCLEOTIDYLTRANSFERASE /// PROBABLE POLYRIBONUCLEOTIDE NUCLEOTIDYLTRANSFERASE 1, CHLOROPLASTIC /// POLYRIBONUCLEOTIDE NUCLEOTIDYLTRANSFERASE FAMILY	K00962
sca003.g109100.t1	-1.32	-0.23	0.005456	0.554876	0.261907	0.26127	416	401	173	241	164	338	233	305	PREDICTED: 26S PROTEASE REGULATORY SUBUNIT 8 HOMOLOG A-LIKE /// 26S PROTEAS /// 26S PROTEASE REGULATORY SUBUNIT 8 HOMOLOG A	K03066
sca003.g109150.t1	6.4	8.73	2.34e-06	1.92e-07	0.704488	0.746125	7	3	561	486	5	3	2141	2437	UNKNOWN	0
sca003.g109200.t1	3.43	-2.5	0.000256252	0.0580731	0.343393	0.628263	41	42	654	454	27	55	3	22	PREDICTED: MFS TRANSPORTER /// MAJOR FACILITATOR TRANSPORTER /// MFS TRANSPORTER, PARTIAL	K03762
sca003.g109250.t1	0.08	0.42	0.78413	0.162834	0.276875	0.275098	927	960	1292	1092	693	771	1444	1163	PREDICTED: DOMAIN OF FUNCTION DUF221 /// DUF221, PARTIAL /// RNA POLYMERASE III SUBUNIT RPC2 (ISS)	0
sca003.g109350.t1	-3.57	-6.32	3.54e-06	1.06e-05	0.326566	0.650701	528	593	121	22	263	587	6	6	UNKNOWN	0
sca003.g109400.t1	0.83	-3.43	0.415244	0.0360339	0.892044	1.31119	2	8	17	4	7	7	0	1	PREDICTED: LIGHT-HARVESTING PHOTOSYSTEM I /// LIGHT HARVESTING COMPLEX A /// CHLOROPHYLL A	K08911
sca003.g109450.t1	-4.19	-5	4.45e-09	1.04e-09	0.303334	0.314976	3764	3702	280	220	2065	3917	109	124	UNKNOWN	0
sca003.g109500.t2	-4.6	-5.14	9.42e-08	4.05e-08	0.309871	0.318554	4416	4322	196	251	2077	4277	105	115	PREDICTED: CHLOROPHYLL A /// CHLOROPHYLL A/B-BINDING, CHLOROPLAST PRECURSOR /// CHLOROPHYLL A/B-BINDING	0
sca003.g109500.t3	-4.63	-5.56	2.02e-07	6.31e-07	0.351305	0.472576	793	705	32	46	397	719	14	15	PREDICTED: CHLOROPHYLL A /// CHLOROPHYLL A/B-BINDING, CHLOROPLAST PRECURSOR /// CHLOROPHYLL A/B-BINDING	0
sca003.g109500.t5	-4.81	-5.43	3.54e-08	7.79e-08	0.340888	0.415732	1081	1051	46	48	502	993	20	22	PREDICTED: CHLOROPHYLL A /// CHLOROPHYLL A/B-BINDING, CHLOROPLAST PRECURSOR /// CHLOROPHYLL A/B-BINDING	0
sca003.g109550.t1	-4.41	-4.81	9.57e-08	2.89e-08	0.330592	0.320534	9223	8801	478	533	4939	10004	323	330	PREDICTED: DNAJ/HSP40 CYSTEINE-RICH DOMAIN SUPERFAMILY /// TPA: /// ISOFORM X2	0
sca003.g109600.t1	-0.73	-0.49	0.0173697	0.0880244	0.256513	0.258296	388	387	343	231	184	451	278	267	PREDICTED: CHLORIDE CHANNEL-D-LIKE ISOFORM X1 /// MGC80627(ISS) /// CLC CHLORIDE CHANNEL	K05016
sca003.g109650.t1	2.24	3.59	3.5e-05	8.47e-07	0.376907	0.406016	42	22	228	137	19	25	361	332	PREDICTED: SAM-DEPENDENT METHYLTRANSFERASE /// TYPE 11 METHYLTRANSFERASE /// SAM (AND SOME OTHER NUCLEOTIDE) BINDING MOTIF	0
sca003.g109700.t1	2.8	4.32	9.88e-07	3.58e-08	0.290764	0.322508	144	89	1000	894	78	87	2277	1978	PREDICTED: PUTATIVE SERINE/THREONINE-PROTEIN KINASE/RECEPTOR R831 /// PUTATIVE SERINE/THREONINE-PROTEIN KINASE /// SERINE/THREONINE-PROTEIN KINASE CTR1	K04422
sca003.g109750.t1	2.48	3.62	5.53e-05	4.27e-06	0.426812	0.471319	25	17	175	116	16	13	260	196	UNKNOWN	0
sca003.g109800.t1	2.13	2.14	0.000103148	0.000259556	0.337695	0.378388	48	44	365	161	27	33	179	165	UNKNOWN	0
sca003.g109850.t1	0.22	-0.53	0.434949	0.0968747	0.298395	0.326713	113	107	234	97	61	144	90	86	UNKNOWN	0
sca003.g109900.t2	2	-1.44	0.103036	0.368877	1.09773	1.49676	1	2	24	2	2	1	0	1	PREDICTED: ATP-DEPENDENT RNA HELICASE DHX8 /// DEAH-BOX NUCLEAR PRE-MRNA SPLICING FACTOR /// ATP-DEPENDENT RNA HELICASE, PUTATIVE	0
sca003.g109950.t1	-1.75	-0.8	8.58e-05	0.0160021	0.263925	0.255718	915	914	356	303	359	744	387	396	UNKNOWN	0
sca003.g110000.t1	-2.01	-1.42	0.0285913	0.0928621	1.11988	1.08011	6	6	2	1	4	6	1	4	PREDICTED: PEPTIDASE M12B ADAM/REPROLYSIN	0
sca003.g110000.t3	3.49	6.67	0.00276215	1.18e-05	1.27078	1.23022	0	1	15	8	0	0	68	66	PREDICTED: PEPTIDASE M12B ADAM/REPROLYSIN	0
sca003.g110050.t1	0.71	2.89	0.00630488	1.02e-07	0.263012	0.291623	457	461	1011	801	214	327	2727	2460	UNKNOWN	0
sca003.g110100.t1	2.66	-0.63	0.0294775	0.597292	0.81752	0.893185	4	3	72	9	6	7	2	12	UNKNOWN	0
sca003.g110150.t1	2.02	3.35	3.39e-05	3.27e-07	0.39092	0.397224	34	23	187	103	22	25	273	356	UNKNOWN	0
sca003.g110200.t1	3.26	3.85	5.32e-05	2.02e-06	0.593947	0.491085	9	8	118	94	11	15	194	315	UNKNOWN	0
sca003.g110250.t1	2.42	1.71	0.118812	0.341175	0.804145	0.966127	5	3	92	5	5	1	8	13	UNKNOWN	0
sca003.g110300.t1	-0.36	0.14	0.12113	0.516276	0.257144	0.256497	587	501	571	449	262	543	573	528	UNKNOWN	0
sca003.g110350.t1	-1.32	-0.77	0.00201769	0.0471577	0.339652	0.35501	125	114	74	44	78	79	69	51	PREDICTED: TRANSCRIPTION ELONGATION FACTOR SPT6 /// GLOBAL TRANSCRIPTION FACTOR GROUP B1 ISOFORM 1 /// TRANSCRIPTION ELONGATION FACTOR SPT6-LIKE	K11292
sca003.g110350.t2	0.78	-0.21	0.443953	0.81738	0.914861	0.824102	4	4	24	2	8	6	8	7	PREDICTED: TRANSCRIPTION ELONGATION FACTOR SPT6 /// GLOBAL TRANSCRIPTION FACTOR GROUP B1 ISOFORM 1 /// TRANSCRIPTION ELONGATION FACTOR SPT6-LIKE	K11292
sca003.g110400.t1	-1.54	-1.34	0.00039597	0.00150048	0.393725	0.409195	90	68	34	33	46	80	35	29	PREDICTED: UPF0468 /// FLAGELLAR ASSOCIATED /// UPF0468-LIKE	0
sca003.g110450.t1	0.34	0.55	0.294722	0.109563	0.35371	0.357218	51	63	120	61	36	67	93	100	PREDICTED: NTP PYROPHOSPHOHYDROLASE /// MUTATOR MUTT /// MULTISPECIES: NTP PYROPHOSPHOHYDROLASE	0
sca003.g110500.t1	-1.63	-1.18	0.000336216	0.00528369	0.314836	0.336872	191	174	94	52	62	186	55	76	UNKNOWN	0
sca003.g110550.t2	-0.09	-0.17	0.850087	0.706299	0.670842	0.619316	12	10	14	12	10	17	15	16	UNKNOWN	0
sca003.g110550.t3	-0.39	0.96	0.424325	0.170585	0.497017	0.685747	23	26	23	24	4	13	23	19	UNKNOWN	0
sca003.g110600.t1	0.89	1.36	0.0341701	0.00899956	0.357322	0.414941	45	47	97	121	21	31	86	88	PREDICTED: PUTATIVE 2C 55 /// PUTATIVE 2C 80 /// BNAA07G37470D	0
sca003.g110600.t2	2.07	0.23	0.00800493	0.769132	0.668929	0.80473	6	8	59	21	8	5	11	8	PREDICTED: PUTATIVE 2C 55 /// PUTATIVE 2C 80 /// BNAA07G37470D	0
sca003.g110600.t3	0.89	0.74	0.0408997	0.108532	0.364453	0.403021	54	34	90	115	25	40	68	73	PREDICTED: PUTATIVE 2C 55 /// PUTATIVE 2C 80 /// BNAA07G37470D	0
sca003.g110650.t1	0.87	0.71	0.00182769	0.00745522	0.258826	0.263159	310	273	666	605	154	244	407	428	PREDICTED: ALDO-KETO REDUCTASE FAMILY 4 MEMBER C9-LIKE /// ALDO-KETO REDUCTASE /// LOW CO2-INDUCED ALDOSE REDUCTASE	K00002
sca003.g110700.t1	2.66	1.51	0.243938	0.627428	0.875927	1.22953	7	1	105	3	4	0	1	13	UNKNOWN	0
sca003.g110750.t1	3.09	0.55	0.150629	0.804234	1.41609	1.52921	0	0	29	0	1	0	0	4	PREDICTED: BRANCHED-CHAIN-AMINO-ACID AMINOTRANSFERASE-LIKE, CHLOROPLASTIC-LIKE /// BRANCHED-CHAIN-AMINO-ACID AMINOTRANSFERASE-LIKE, CHLOROPLASTIC /// BRANCHED-CHAIN-AMINO-ACID AMINOTRANSFERASE-LIKE	0
sca003.g110750.t2	2.43	-1.09	0.111766	0.539495	1.3539	1.66463	0	1	10	2	1	0	0	0	PREDICTED: BRANCHED-CHAIN-AMINO-ACID AMINOTRANSFERASE-LIKE, CHLOROPLASTIC-LIKE /// BRANCHED-CHAIN-AMINO-ACID AMINOTRANSFERASE-LIKE, CHLOROPLASTIC /// BRANCHED-CHAIN-AMINO-ACID AMINOTRANSFERASE-LIKE	0
sca003.g110800.t1	0.62	0.05	0.0277756	0.831388	0.259244	0.25554	403	391	710	745	282	408	481	447	UNKNOWN	0
sca003.g110850.t1	0.92	0.52	0.00331289	0.0469831	0.275824	0.262868	635	658	1410	1482	351	601	857	885	UNKNOWN	0
sca003.g110900.t1	1.25	1.19	0.00194325	0.00438237	0.265344	0.285288	189	183	466	598	74	151	317	330	PREDICTED: RNA BINDING /// ZINC FINGER CCCH DOMAIN-CONTAINING	0
sca003.g110900.t2	1.12	0.41	0.00179396	0.221966	0.34255	0.400512	50	52	145	131	26	47	53	73	PREDICTED: RNA BINDING /// ZINC FINGER CCCH DOMAIN-CONTAINING	0
sca003.g110950.t1	0.67	0.52	0.059305	0.109429	0.301645	0.280872	1333	1297	2296	2649	605	1104	1470	1612	PREDICTED: DOLICHYL-DIPHOSPHOOLIGOSACCHARIDE--PROTEIN GLYCOSYLTRANSFERASE SUBUNIT 2 /// DOLICHYL-DIPHOSPHOOLIGOSACCHARIDE--PROTEIN GLYCOSYLTRANSFERASE SUBUNIT 2, PARTIAL /// DOLICHYL-DIPHOSPHOOLIGOSACCHARIDE--PROTEIN GLYCOSYLTRANSFERASE SUBUNIT 2-LIKE	K12667
sca003.g111000.t1	-0.04	-2.22	0.860438	4.7e-07	0.287123	0.26605	1264	1249	1559	1355	809	1235	296	271	UNKNOWN	0
sca003.g111050.t1	1.84	-1.63	0.0650146	0.291476	0.431777	0.705095	22	22	200	40	22	17	2	22	PREDICTED: MCO IS IMPLICATED IN CELULLAR IRON TRANSPORT PLAYING ALSO ROLE IN THE COPPER RESISTANCE /// PHOSPHOENOLPYRUVATE-PROTEIN PHOSPHOTRANSFERASE /// CUPREDOXIN	0
sca003.g111100.t1	-0.27	0.8	0.281371	0.00868908	0.275476	0.285572	1132	946	1024	1005	649	1005	1983	1738	PREDICTED: CSE FAMILY	0
sca003.g111150.t1	-0.22	0.82	0.280696	0.00154509	0.254861	0.260589	363	358	456	307	186	302	585	519	UNKNOWN	0
sca003.g111200.t1	3.61	1.62	0.116297	0.580108	0.910362	1.21992	4	1	122	8	4	0	1	15	UNKNOWN	0
sca003.g111250.t1	4.58	1.83	0.0827721	0.468888	0.763926	0.776958	11	1	368	31	18	1	8	40	UNKNOWN	0
sca003.g111300.t1	2.44	-0.09	0.0227859	0.941564	0.410245	0.520596	32	17	361	58	21	19	12	43	UNKNOWN	0
sca003.g111350.t1	-0.16	-0.55	0.803085	0.485731	0.851368	1.02911	6	7	11	4	3	5	4	3	UNKNOWN	0
sca003.g111400.t1	1.54	-1.09	0.248074	0.471598	1.4321	1.66463	1	0	5	1	1	0	0	0	UNKNOWN	0
sca003.g111750.t1	4.25	1.52	0.0827647	0.565148	1.1598	1.33417	2	0	90	4	2	0	1	8	UNKNOWN	0
sca003.g111800.t1	2.29	-1.78	0.0512325	0.322921	0.720396	1.18462	5	6	82	11	2	8	0	6	UNKNOWN	0
sca003.g111850.t2	0.5	-0.36	0.772018	0.85951	1.1679	1.38525	2	2	21	0	6	0	1	1	PREDICTED: BETA-CAROTENE HYDROXYLASE /// BETA-CAROTENE HYDROXYLASE 2, CHLOROPLASTIC-LIKE /// CAROTENOID HYDROXYLASE	0
sca003.g111900.t1	-2.16	-1.98	7.31e-06	1.89e-05	0.305877	0.310995	261	275	83	64	205	234	68	76	PREDICTED: TRANSCRIPTIONAL REGULATOR /// SAM-DEPENDENT METHYLTRANSFERASE /// METHYLASE	0
sca003.g111950.t1	3.57	3.34	0.00569689	0.00554034	1.33857	1.24564	0	0	7	7	0	1	17	8	UNKNOWN	0
sca003.g112000.t1	-2.49	-5.08	0.00230615	0.000335297	0.294685	0.462028	541	406	302	25	378	463	8	29	PREDICTED: FERRIC REDUCT /// NADPH OXIDASE 1 /// FERRIC REDUCTASE TRANSMEMBRANE COMPONENT 3	0
sca003.g112050.t1	0.2	1.06	0.484953	0.00318652	0.267718	0.268892	727	667	854	1045	331	567	1196	1184	PREDICTED: PROBABLE ADP-RIBOSYLATION FACTOR GTPASE-ACTIVATING /// PROBABLE ADP-RIBOSYLATION FACTOR GTPASE-ACTIVATING ISOFORM X2 /// PROBABLE ADP-RIBOSYLATION FACTOR GTPASE-ACTIVATING ISOFORM X	0
sca003.g112100.t1	0.86	1.43	0.00509553	0.000260453	0.299976	0.326912	103	80	214	193	46	67	190	205	UNKNOWN	0
sca003.g112150.t1	0.91	0.85	0.0251729	0.0423795	0.344012	0.361018	53	55	210	66	41	48	106	102	PREDICTED: COPINE-8-LIKE /// COPINE-9 /// IM:7143923	0
sca003.g112200.t1	0.61	0.9	0.057464	0.00914953	0.394122	0.387582	40	33	91	49	30	40	90	80	PREDICTED: FHA DOMAIN-CONTAINING-LIKE /// FHA DOMAIN-CONTAINING /// SMAD/FHA DOMAIN-CONTAINING	0
sca003.g112250.t1	-0.29	-2.58	0.30392	4.82e-06	0.259659	0.293292	606	620	559	634	289	606	82	102	PREDICTED: HALOACID DEHALOGENASE-LIKE HYDROLASE DOMAIN-CONTAINING /// HALOACID DEHALOGENASE-LIKE HYDROLASE DOMAIN-CONTAINING ISOFORM 2	0
sca003.g112300.t1	-0.35	0.04	0.181804	0.871238	0.257245	0.255837	596	496	548	479	277	504	505	509	PREDICTED: CYCLIN-DEPENDENT KINASE C-2-LIKE /// CYCLIN-DEPENDENT KINASE C-2 /// CYCLIN-DEPENDENT KINASE C-	K08819
sca003.g112350.t1	-0.76	-0.51	0.015118	0.0933829	0.304316	0.319216	144	135	114	89	81	130	86	105	PREDICTED: N-ALPHA-ACETYLTRANSFERASE 20 /// N-ALPHA-ACETYLTRANSFERASE 20-LIKE ISOFORM X2 /// CATALYTIC SUBUNIT OF N-ACETYLTRANSFERASE	K17972
sca003.g112400.t1	-0.37	-4.75	0.175934	4e-09	0.297081	0.324979	1734	1750	1616	1576	1110	1645	52	83	PREDICTED: PEPTIDASE S8 /// SERINE PROTEASE /// PUTATIVE EXTRACELLULAR SERINE	K01336
sca003.g112450.t1	-0.09	-6.36	0.817499	9.02e-08	0.30054	0.403203	1680	1728	1719	2058	1317	2043	16	40	PREDICTED: SURFACE ANTIGEN /// PUTATIVE SURFACE ANTIGEN /// LRR RECEPTOR-LIKE SERINE/THREONINE-PROTEIN KINASE GSO1-LIKE	0
sca003.g112500.t1	3.15	0.66	0.0301544	0.634777	0.591086	0.633784	11	7	266	29	22	5	10	32	PREDICTED: NADH DEHYDROGENASE /// EXTERNAL ALTERNATIVE NADH-UBIQUINONE OXIDOREDUCTASE, MITOCHONDRIAL /// MITOCHONDRIAL EXTERNAL NADH DEHYDROGENASE, A TYPE II NAD(P)H:QUINONE OXIDOREDUCTASE	K17871
sca003.g112550.t1	-0.09	-4.74	0.706774	1.08e-05	0.27533	0.715111	151	189	225	164	88	130	2	10	PREDICTED: NADH DEHYDROGENASE /// NADH-DEHYDROGENASE /// EXTERNAL NADH DEHYDROGENASE	K17871
sca003.g112600.t1	3.31	1.7	0.0356275	0.471533	0.843413	1.39218	4	2	100	12	1	0	1	7	PREDICTED: NADH DEHYDROGENASE /// FAD-DEPENDENT PYRIDINE NUCLEOTIDE-DISULPHIDE OXIDOREDUCTASE /// EXTERNAL ALTERNATIVE NADH-UBIQUINONE OXIDOREDUCTASE, MITOCHONDRIAL	K17871
sca003.g112700.t1	2.76	-1.39	0.0588054	0.369527	1.12516	1.27507	4	0	26	4	4	2	0	4	UNKNOWN	0
sca003.g112750.t1	2.47	-0.4	0.0644347	0.820523	1.18613	1.70279	3	0	15	4	0	0	0	0	PREDICTED: ERD4-RELATED MEMBRANE	0
sca005.g100100.t1	2.07	2.36	2.26e-05	9.43e-06	0.271508	0.280117	229	233	1006	1300	121	206	1106	1036	PREDICTED: PROBABLE 2C 26 /// PROBABLE 2C 26-LIKE /// PROBABLE 2C 26 ISOFORM X1	0
sca005.g100150.t1	1.47	1.53	0.000162878	8.76e-05	0.29818	0.288703	863	884	2860	2852	509	745	2608	2101	PREDICTED: ZN-DEPENDENT EXOPEPTIDASE /// , VARIANT /// WD REPEAT-CONTAINING, PARTIAL	K05604
sca005.g100200.t1	0.46	0.91	0.205052	0.0271094	0.274009	0.288708	169	134	230	281	86	123	299	217	PREDICTED: ISOFORM X2 /// ISOFORM X /// OS07G0418000	0
sca005.g100250.t2	-0.45	-0.06	0.242554	0.889449	0.514752	0.563608	21	26	25	17	11	22	17	24	PREDICTED: NUCLEOSOME-REMODELING FACTOR SUBUNIT BPTF /// WD REPEAT DOMAIN-CONTAINING, PUTATIVE	0
sca005.g100300.t1	-0.5	-1.07	0.125571	0.00318744	0.285754	0.271553	1532	1331	1142	1249	830	1556	669	752	PREDICTED: MANNOSYL-OLIGOSACCHARIDE 1,2-ALPHA-MANNOSIDASE MNS1 /// MANNOSYL-OLIGOSACCHARIDE 1,2-ALPHA-MANNOSIDASE /// BNAA03G36080D	K01230
sca005.g100350.t1	0.35	-0.52	0.128774	0.029241	0.260906	0.256611	533	474	818	715	399	702	445	528	PREDICTED: P-LOOP CONTAINING NUCLEOSIDE TRIPHOSPHATE HYDROLASES SUPERFAMILY 1 /// OS07G0466200 /// PUTATIVE ATP/GTP NUCLEOTIDE-BINDING	0
sca005.g100400.t1	-0.26	0.42	0.469816	0.276498	0.353806	0.368638	68	66	65	76	28	73	87	80	PREDICTED: LYSOPHOSPH /// LYSOPHOSPHOLIPID ACYLTRANSFERASE LPEAT1 ISOFORM X1 /// CYCLOEUCALENOL CYCLOISOMERASE	K13510
sca005.g100450.t1	-0.17	0.12	0.630972	0.757037	0.304516	0.322605	106	116	106	147	62	103	116	114	UNKNOWN	0
sca005.g100500.t1	0.24	0.63	0.280477	0.0131947	0.270898	0.267462	785	718	1139	986	440	622	1073	1065	PREDICTED: PROTEIN FAN /// PROTEIN FAN-LIKE /// PROTEIN FAN-LIKE ISOFORM X1	K18953
sca005.g100550.t1	-0.22	0.31	0.215872	0.0889558	0.254769	0.258569	398	376	503	320	187	312	370	425	PREDICTED: GLUTATHIONE S-TRANSFERASE /// GLUTATHIONE /// PUTATIVE MALEYLACETOACETATE ISOMERASE	K03599
sca005.g100600.t1	-1.47	-1.2	0.000126322	0.000801778	0.262228	0.27051	501	457	287	149	194	400	157	165	PREDICTED: DNAJ HOMOLOG SUBFAMILY C MEMBER 7 ISOFORM X1 /// DNAJ HOMOLOG SUBFAMILY C MEMBER 7 ISOFORM X /// DNAJ HOMOLOG SUBFAMILY C MEMBER 7 ISOFORM	K04460
sca005.g100650.t1	0.03	0.09	0.89653	0.731191	0.256947	0.255883	466	464	607	535	215	432	484	379	PREDICTED: GLUTATHIONE SYNTHETASE /// GLUTATHIONE SYNTHETASE, CHLOROPLASTIC-LIKE /// GLUTATHIONE SYNTHETASE, CHLOROPLASTIC-LIKE ISOFORM X3	K01920
sca005.g100700.t2	0.69	1.13	0.108988	0.0104232	0.385653	0.353842	34	41	66	90	37	53	124	131	PREDICTED: BETA-1,3-N-ACETYLGLUCOSAMINYLTRANSFERASE, PUTATIVE /// BETA-1,3- /// BETA-1,3-GALACTOSYLTRANSFERASE 6	0
sca005.g100700.t3	1.63	2.86	0.0665417	0.0252462	0.823467	1.13345	7	2	14	22	0	3	12	15	PREDICTED: BETA-1,3-N-ACETYLGLUCOSAMINYLTRANSFERASE, PUTATIVE /// BETA-1,3- /// BETA-1,3-GALACTOSYLTRANSFERASE 6	0
sca005.g100750.t1	0.32	1.01	0.231209	0.0021415	0.261819	0.265259	559	508	782	795	266	540	1023	990	PREDICTED: MATE EFFLUX FAMILY-LIKE /// MATE EFFLUX FAMILY /// MATE EFFLUX FAMILY-LIKE ISOFORM X1	K03327
sca005.g100800.t1	-0.09	0.8	0.723972	0.0102288	0.316732	0.314244	101	91	142	82	50	106	183	160	PREDICTED: FRUCTOSE-2,6-BISPHOSPHATASE /// PHOSPHOGLYCERATE MUTASE /// HISTIDINE PHOSPHATASE	0
sca005.g100850.t2	0.56	0.42	0.389371	0.571758	0.615072	0.712766	11	11	19	24	11	6	15	12	PREDICTED: DIHYDROPYRIMIDINE DEHYDROGENASE /// NAD-DEPENDENT DIHYDROPYRIMIDINE DEHYDROGENASE SUBUNIT PREA-LIKE /// DIHYDROOROTATE OXIDASE	0
sca005.g100900.t1	1.07	0.86	0.0116745	0.031974	0.263903	0.260396	409	373	853	1098	185	392	690	610	PREDICTED: MOSC DOMAIN-CONTAINING, MITOCHONDRIAL-LIKE /// MOSC DOMAIN-CONTAINING /// MOSC DOMAIN-CONTAINING, MITOCHONDRIAL	0
sca005.g100950.t1	4.74	-1.16	0.0353646	0.584993	1.29051	1.34606	0	0	46	3	4	1	0	3	UNKNOWN	0
sca005.g101000.t1	1.78	-1.09	0.161743	0.671193	0.787851	1.66463	7	3	50	6	1	0	0	0	UNKNOWN	0
sca005.g101050.t1	-0.14	0.17	0.659966	0.630913	0.342516	0.372451	73	75	110	58	36	63	66	77	PREDICTED: PITH DOMAIN-CONTAINING /// PITH DOMAIN-CONTAINING-LIKE /// PITH DOMAIN-CONTAINING-LIKE ISOFORM X2	0
sca005.g101100.t1	-0.41	0.12	0.0641511	0.564509	0.260069	0.263459	289	258	293	212	146	278	273	310	UNKNOWN	0
sca005.g101150.t2	-1.29	-0.37	0.00321359	0.277368	0.453821	0.427256	46	48	29	18	24	53	43	33	PREDICTED: V-TYPE PROTON ATPASE SUBUNIT C /// V-TYPE PROTON ATPASE SUBUNIT C-LIKE /// VACUOLAR H+ ATPASE V1 SECTOR, SUBUNIT C	0
sca005.g101200.t1	-0.77	-0.47	0.0164229	0.105053	0.267221	0.261156	926	968	670	652	505	872	637	623	PREDICTED: INTEGRASE-LIKE, CATALYTIC CORE /// PHAGE INTEGRASE FAMILY	0
sca005.g101250.t1	-0.2	-0.05	0.414573	0.860208	0.26449	0.280702	209	235	292	184	99	211	172	205	PREDICTED: SACCHAROPINE DEHYDROGENASE /// PUTATIVE MEMBRANE /// PUTATIVE TRANS-ACTING ENOYL REDUCTASE	0
sca005.g101300.t1	-0.89	-0.44	0.00367926	0.0925393	0.262745	0.257722	827	822	565	500	417	736	541	535	PREDICTED: METHIONINE--TRNA LIGASE-LIKE /// METHIONINE--TRNA LIGASE, MITOCHONDRIAL /// LOW QUALITY: PROBABLE METHIONINE--TRNA LIGASE, MITOCHONDRIAL	K01874
sca005.g101350.t1	0.49	0.42	0.30594	0.40234	0.295293	0.312364	113	103	379	79	66	103	147	145	PREDICTED: SERINE/THREONINE /// AURORA-LIKE KINASE /// KINASE-LIKE	K11481
sca005.g101400.t1	1.12	0.72	0.000357196	0.0112698	0.269948	0.290289	167	145	499	334	79	135	256	200	PREDICTED: , VARIANT 2 /// , VARIANT	0
sca005.g101450.t1	1.37	0.86	0.012908	0.119698	0.602727	0.667452	14	7	35	32	6	11	19	22	PREDICTED: URIDINE-CYTIDINE KINASE C /// PHOSPHORIBULOKINASE/URIDINE KINASE-LIKE /// URIDINE-CYTIDINE KINASE C-LIKE	0
sca005.g101450.t2	1.47	0.72	0.0162091	0.224242	0.62786	0.674874	11	7	30	35	5	13	18	20	PREDICTED: URIDINE-CYTIDINE KINASE C /// PHOSPHORIBULOKINASE/URIDINE KINASE-LIKE /// URIDINE-CYTIDINE KINASE C-LIKE	0
sca005.g101500.t1	-0.12	0.34	0.638863	0.184745	0.26609	0.26028	735	751	813	815	351	569	779	713	UNKNOWN	0
sca005.g101550.t1	-0.83	-1.6	0.084502	0.0208623	0.477282	0.643901	37	33	42	11	14	32	11	8	PREDICTED: TRANSCRIPTION INITIATION FACTOR IIF SUBUNIT BETA /// GENERAL TRANSCRIPTION FACTOR IIF SUBUNIT 2-LIKE /// TRANSCRIPTION INITIATION FACTOR IIF SUBUNIT BETA-LIKE	0
sca005.g101550.t2	-2.74	-1.76	0.000129317	0.00258099	0.496339	0.474271	80	73	13	16	35	68	23	16	PREDICTED: TRANSCRIPTION INITIATION FACTOR IIF SUBUNIT BETA /// GENERAL TRANSCRIPTION FACTOR IIF SUBUNIT 2-LIKE /// TRANSCRIPTION INITIATION FACTOR IIF SUBUNIT BETA-LIKE	0
sca005.g101600.t2	-0.48	-0.71	0.317768	0.265235	0.518006	0.688139	28	20	30	13	9	17	13	8	UNKNOWN	0
sca005.g101650.t2	-0.53	-1.49	0.299528	0.0280528	0.398617	0.483954	40	65	61	28	36	48	18	20	UNKNOWN	0
sca005.g101700.t1	0.09	0.14	0.854049	0.775829	0.559271	0.567789	24	10	21	22	11	19	20	23	UNKNOWN	0
sca005.g101750.t2	-0.36	0.92	0.468906	0.126984	0.653441	0.752658	16	10	13	12	5	7	17	14	PREDICTED: 4-HYDROXYBUTYRATE COA TRANSFERASE /// 4-HYDROXYBUTYRATE COA /// 4-HYDROXYBUTYRATE COENZYME A TRANSFERASE	0
sca005.g101800.t2	2.57	1.17	0.0294131	0.254286	1.33233	1.26339	1	0	8	4	0	3	5	3	PREDICTED: H(+)/CL(-) EXCHANGE TRANSPORTER 7 ISOFORM X1 /// H(+)/CL(-) EXCHANGE TRANSPORTER 7 /// H(+)/CL(-) EXCHANGE TRANSPORTER 7 ISOFORM X2	K05016
sca005.g101850.t1	1.25	1.51	0.00736546	0.0077264	0.380816	0.461423	47	26	158	62	13	26	86	61	UNKNOWN	0
sca005.g101950.t1	0.11	-0.12	0.7742	0.773969	0.422744	0.450438	32	34	46	43	24	34	40	30	PREDICTED: PHOSPHOPANTETHEINE ADENYLYLTRANSFERASE /// NUCLEOTIDYLYL TRANSFERASE /// PHOSPHOPANTETHEINE ADENYLYLTRANSFERASE ISOFORM X1	K02201
sca005.g102000.t1	-0.73	-0.54	0.00279753	0.0204232	0.257057	0.270165	382	358	334	215	143	302	196	185	PREDICTED: HISTONE ACETYLTRANSFERASE TYPE B CATALYTIC SUBUNIT /// HISTONE ACETYLTRANSFERASE TYPE B CATALYTIC SUBUNIT-LIKE /// BNAA10G10870D	K11303
sca005.g102050.t1	-0.84	-0.52	0.00791499	0.0808053	0.25704	0.26752	387	407	307	234	138	342	221	188	PREDICTED: DNA/RNA-BINDING /// DNA/RNA-BINDING-LIKE /// DNA/RNA-BINDING-LIKE ISOFORM 1	K13102
sca005.g102100.t1	-0.74	-0.74	0.0280799	0.0397079	0.372515	0.401225	69	69	68	35	41	63	37	43	UNKNOWN	0
sca005.g102150.t1	-0.06	-0.47	0.801957	0.0558048	0.256158	0.256695	480	429	587	468	240	405	326	272	UNKNOWN	0
sca005.g102200.t2	1.92	-1.37	0.213352	0.39694	1.52078	1.62416	0	0	7	0	2	0	0	0	PREDICTED: ISOFORM X1 /// LIPOCALIN-LIKE DOMAIN /// APOLIPOPROTEIN D	0
sca005.g102250.t1	-1.37	-1.28	0.000451939	0.00122974	0.28233	0.300621	265	254	176	79	131	232	118	78	PREDICTED: ISOFORM X1 /// PHOSPHOGLYCERATE MUTASE FAMILY 1	0
sca005.g102300.t1	-0.4	-6.87	0.234573	2.35e-07	0.285543	0.545334	1437	1315	1224	1246	799	1228	4	25	UNKNOWN	0
sca005.g102350.t1	0.24	-0.38	0.351741	0.127255	0.281133	0.263203	1052	934	1357	1408	539	904	671	744	PREDICTED: PHOSPHOFRUCTOKINASE /// PHOSPHOFRUCTOKINASE FAMILY /// 6-PHOSPHOFRUCTOKINASE 5, CHLOROPLASTIC	K00850
sca005.g102400.t1	0.59	0.97	0.0449152	0.0036827	0.25699	0.262113	313	309	522	594	176	285	532	633	PREDICTED: PROTEIN RTF2 HOMOLOG /// PROTEIN RTF2 HOMOLOG ISOFORM X1 /// PROTEIN RTF2 HOMOLOG ISOFORM X2	0
sca005.g102450.t1	1.04	3.96	0.00592264	3.72e-07	0.260175	0.309616	255	263	598	676	144	249	2711	5737	PREDICTED: ADENYLYLTRANSFERASE AND SULFURTRANSFERASE MOCS3 /// BNAC09G31780D /// UBIQUITIN-ACTIVATING ENZYME E1, PUTATIVE	K11996
sca005.g102500.t1	1.38	4.39	0.00968569	2.01e-06	0.305849	0.33225	74	79	208	292	44	93	1300	2557	UNKNOWN	0
sca005.g102550.t1	-1.69	-0.76	0.000286837	0.0342272	0.282209	0.275422	1841	1751	683	646	763	1760	742	1075	PREDICTED: SULFATE ADENYLYLTRANSFERASE /// ATP-SULFURYLASE /// ATP SULFURYLASE	K00958
sca005.g102600.t1	-1.48	-1.92	0.000431824	0.000116083	0.302587	0.334682	213	196	155	45	119	206	56	53	PREDICTED: MITOCHONDRIAL CARRIER FAMILY, PARTIAL /// MITOCHONDRIAL /// MITOCHONDRIAL SUBSTRATE CARRIER	K14684
sca005.g102650.t1	-1.16	-1.86	0.000581034	8.02e-05	0.295031	0.371571	189	187	127	81	66	165	30	49	PREDICTED: ACTIN-RELATED/3 COMPLEX SUBUNIT 1 /// ACTIN-RELATED/3 COMPLEX SUBUNIT 1B-LIKE /// ACTIN-RELATED/3 COMPLEX SUBUNIT 1-LIKE	K05757
sca005.g102700.t1	3.28	-2.34	0.0285171	0.151012	1.20616	1.40905	0	2	32	3	2	4	0	1	PREDICTED: SPHINGOMYELIN PHOSPHODIESTERASE 4 /// 1	0
sca005.g102750.t1	0.25	-2.99	0.316866	4.39e-07	0.262762	0.312595	570	563	1007	650	305	509	49	85	PREDICTED: PROTEIN STRAWBERRY NOTCH /// PROTEIN STRAWBERRY NOTCH ISOFORM X2 /// PROTEIN STRAWBERRY NOTCH-LIKE	0
sca005.g102800.t1	0.88	0.56	0.00251223	0.0524058	0.286263	0.323086	119	106	347	179	65	77	130	140	PREDICTED: PROTEIN STRAWBERRY NOTCH ISOFORM X3 /// PROTEIN STRAWBERRY NOTCH ISOFORM X /// PROTEIN STRAWBERRY NOTCH ISOFORM X1	0
sca005.g102850.t1	0.73	0.85	0.0158254	0.0153774	0.333237	0.384311	68	57	153	104	30	43	85	86	PREDICTED: YCII-RELATED /// YCII-LIKE	0
sca005.g102900.t1	-1.55	-3.68	0.0193131	0.00342618	0.598227	1.0432	31	25	18	6	10	24	6	0	PREDICTED: PYRUVATE FORMATE LYASE-ACTIVATING /// PYRUVATE FORMATE /// PFL ACTIVATING ENZYME	K04069
sca005.g102950.t1	0.57	0.87	0.0920218	0.0187549	0.257273	0.260974	368	319	548	672	272	356	680	826	PREDICTED: TAFAZZIN-LIKE /// PHOSPHATE ACYLTRANSFERASE /// TAFAZZINLIKE	K13511
sca005.g103000.t1	1.28	2.35	0.0106312	0.000286202	0.397057	0.426999	27	33	80	108	19	22	141	132	UNKNOWN	0
sca005.g103000.t4	-0.71	0.38	0.343338	0.653951	0.776063	0.889155	9	13	20	2	4	5	6	10	UNKNOWN	0
sca005.g103050.t1	1.4	2.18	0.00292	0.000149669	0.26419	0.276897	201	226	615	725	150	183	1069	896	UNKNOWN	0
sca005.g103100.t1	0.4	0.7	0.141193	0.0171504	0.266631	0.264034	617	617	943	986	330	584	997	884	PREDICTED: SERINE PROTEASE /// CARBOXYL-TERMINAL-PROCESSING PEPTIDASE 1, CHLOROPLASTIC ISOFORM X1 /// CARBOXYL-TERMINAL-PROCESSING PROTEASE-LIKE ISOFORM X1	K03797
sca005.g103150.t1	-0.45	-1.16	0.0437086	0.000338069	0.27495	0.310585	189	197	223	128	124	175	81	92	UNKNOWN	0
sca005.g103200.t1	3.73	0.87	0.014606	0.572609	1.26908	1.48167	0	1	30	4	1	0	1	2	PREDICTED: HISTIDINE KINASE /// PUTATIVE HISTIDINE KINASE /// PAS	0
sca005.g103200.t2	-0.39	0.73	0.218213	0.0392907	0.308069	0.319349	120	110	103	117	61	81	170	138	PREDICTED: HISTIDINE KINASE /// PUTATIVE HISTIDINE KINASE /// PAS	0
sca005.g103200.t3	-0.02	0.2	0.960606	0.559647	0.350516	0.353037	69	59	75	84	51	64	92	80	PREDICTED: HISTIDINE KINASE /// PUTATIVE HISTIDINE KINASE /// PAS	0
sca005.g103200.t5	-0.09	0.51	0.723944	0.0721706	0.263693	0.272381	201	236	263	236	122	183	307	255	PREDICTED: HISTIDINE KINASE /// PUTATIVE HISTIDINE KINASE /// PAS	0
sca005.g103250.t2	0.85	-0.4	0.537554	0.793433	1.5248	1.70279	1	0	5	0	0	0	0	0	PREDICTED: MEMBRANE /// MAJOR FACILITATOR TRANSPORTER /// MFS GENERAL SUBSTRATE TRANSPORTER	0
sca005.g103250.t3	2.64	-0.33	0.0634258	0.850031	1.23809	1.6426	0	2	13	4	1	0	1	0	PREDICTED: MEMBRANE /// MAJOR FACILITATOR TRANSPORTER /// MFS GENERAL SUBSTRATE TRANSPORTER	0
sca005.g103300.t1	0.33	-0.09	0.18124	0.696031	0.268836	0.269293	199	150	292	240	170	199	204	246	PREDICTED: ISOFORM X1 /// ISOFORM X2 /// .04C	K14400
sca005.g103350.t1	-0.39	-0.39	0.189167	0.213971	0.275006	0.287337	169	203	161	191	112	192	136	162	PREDICTED: DNAJ-LIKE /// DNAJ-LIKE C MEMBER 10 /// MOLECULAR CHAPERONE	0
sca005.g103400.t1	-2.27	-1.87	0.000358514	0.00278058	0.626785	0.686665	37	32	10	7	14	31	8	7	PREDICTED: CHAPERONE /// DNAJ-LIKE	K09504
sca005.g103450.t1	0.77	2.14	0.146369	0.00393134	0.66792	0.792922	7	11	23	15	2	7	26	26	PREDICTED: CHRD DOMAIN /// CHRD DOMAIN-CONTAINING	0
sca005.g103450.t3	0.59	2.06	0.274729	0.00499326	0.562438	0.641817	13	14	23	31	4	13	50	41	PREDICTED: CHRD DOMAIN /// CHRD DOMAIN-CONTAINING	0
sca005.g103500.t1	9.93	8.52	3.33e-05	3.13e-06	1.0309	0.684901	4	0	1790	1753	9	3	2437	2487	UNKNOWN	0
sca005.g103550.t1	-0.26	-0.25	0.247868	0.304623	0.26701	0.286156	228	199	306	147	98	204	148	172	PREDICTED: ATP-DEPENDENT (S)-NAD(P)H-HYDRATE DEHYDRATASE ISOFORM X /// ATP-DEPENDENT (S)-NAD(P)H-HYDRATE DEHYDRATASE /// ATP-DEPENDENT (S)-NAD(P)H-HYDRATE DEHYDRATASE ISOFORM X4	K17757
sca005.g103600.t1	-0.64	-0.62	0.00813342	0.0101963	0.255416	0.256437	457	398	454	237	275	415	303	277	PREDICTED: UNCHARACTERIZED AARF DOMAIN-CONTAINING AT1G71810, CHLOROPLASTIC /// UNCHARACTERIZED AARF DOMAIN-CONTAINING AT1G71810, CHLOROPLASTIC-LIKE /// KINASE SUPERFAMILY	K08869
sca005.g103650.t1	-0.73	-0.86	0.0777874	0.0313104	0.472809	0.435095	39	26	25	23	32	53	29	31	PREDICTED: SIMILAR TO MANNOSE-P-DOLICHOL UTILIZATION DEFECT 1 /// MANNOSE-P-DOLICHOL UTILIZATION DEFECT 1-LIKE /// BNAC02G09970D	0
sca005.g103650.t4	-1.13	-0.92	0.00342033	0.012774	0.3566	0.362287	99	84	53	50	48	118	53	55	PREDICTED: SIMILAR TO MANNOSE-P-DOLICHOL UTILIZATION DEFECT 1 /// MANNOSE-P-DOLICHOL UTILIZATION DEFECT 1-LIKE /// BNAC02G09970D	0
sca005.g103700.t1	-0.33	-0.29	0.153334	0.255345	0.280478	0.308328	166	169	200	129	71	159	121	115	UNKNOWN	0
sca005.g103750.t1	-0.46	-0.1	0.119778	0.738378	0.332762	0.353905	101	81	93	69	44	86	73	81	UNKNOWN	0
sca005.g103800.t1	0.05	2.16	0.924436	0.000753057	0.391443	0.371179	47	44	122	22	20	49	204	185	PREDICTED: ANKYRIN REPEAT-CONTAINING-LIKE /// PHOSPHOCHOLINE TRANSFERASE ANKX	0
sca005.g103850.t1	2.34	4.92	0.0568405	0.000336253	1.45709	1.26395	0	0	5	1	0	0	17	22	UNKNOWN	0
sca005.g103950.t1	-1.23	-0.2	0.00122682	0.479744	0.259148	0.254952	473	493	436	136	264	474	389	423	UNKNOWN	0
sca005.g104000.t1	-3.29	-0.14	2.52e-05	0.71749	0.353709	0.278714	330	296	67	19	123	194	211	164	UNKNOWN	0
sca005.g104050.t1	-0.86	0.51	0.0565174	0.226261	0.317945	0.316682	142	117	161	40	56	103	166	128	PREDICTED: POLYSACCHARIDE DEACETYLASE	0
sca005.g104100.t1	0.47	1	0.134083	0.00544492	0.314865	0.314979	89	79	231	79	50	96	169	204	UNKNOWN	0
sca005.g104150.t2	2.28	0.42	0.122977	0.836543	1.16613	1.68126	1	1	22	2	0	0	0	1	PREDICTED: CARBOXYL-TERMINAL-PROCESSING PROTEASE /// CARBOXYL-TERMINAL-PROCESSING PEPTIDASE 3, CHLOROPLASTIC /// C-TERMINAL PROCESSING PEPTIDASE, CHLOROPLASTIC-LIKE	0
sca005.g104150.t3	5.49	4.96	4.35e-05	6.03e-05	0.809257	0.75914	2	4	172	200	2	6	179	166	PREDICTED: CARBOXYL-TERMINAL-PROCESSING PROTEASE /// CARBOXYL-TERMINAL-PROCESSING PEPTIDASE 3, CHLOROPLASTIC /// C-TERMINAL PROCESSING PEPTIDASE, CHLOROPLASTIC-LIKE	0
sca005.g104150.t4	2.45	1.46	0.100883	0.32425	1.3612	1.41104	0	1	15	1	1	0	3	2	PREDICTED: CARBOXYL-TERMINAL-PROCESSING PROTEASE /// CARBOXYL-TERMINAL-PROCESSING PEPTIDASE 3, CHLOROPLASTIC /// C-TERMINAL PROCESSING PEPTIDASE, CHLOROPLASTIC-LIKE	0
sca005.g104200.t1	4.7	4.92	4.53e-09	3.87e-09	0.319962	0.329749	166	127	4304	4640	84	135	4599	3921	UNKNOWN	0
sca005.g104250.t1	3.11	1.19	0.144982	0.584229	1.02753	1.09134	2	1	68	3	3	1	2	14	UNKNOWN	0
sca005.g104300.t2	1.59	1.56	0.214473	0.303197	1.27306	1.52442	0	3	11	1	0	0	1	2	UNKNOWN	0
sca005.g104350.t1	-4.98	-5.43	1.35e-08	6.49e-08	0.443586	0.563374	493	466	28	10	247	414	7	12	PREDICTED: TRANSLOCASE OF CHLOROPLAST 34, CHLOROPLASTIC /// TRANSLOCASE OF CHLOROPLAST 34, CHLOROPLASTIC-LIKE /// TRANSLOCASE OF CHLOROPLAST	0
sca005.g104400.t1	0.84	2.32	0.0632011	6.31e-05	0.465039	0.424584	16	28	58	36	18	24	145	131	UNKNOWN	0
sca005.g104400.t2	-0.31	2.44	0.527013	0.0004822	0.681202	0.707953	11	12	13	10	4	7	44	39	UNKNOWN	0
sca005.g104450.t2	-4.52	-2.78	3.3e-05	0.000122725	0.630688	0.450866	153	142	14	3	60	152	22	16	PREDICTED: ANKYRIN REPEAT DOMAIN-CONTAINING /// ANKYRIN REPEAT DOMAIN /// ANKYRIN REPEAT DOMAIN-CONTAINING-LIKE	0
sca005.g104500.t1	-2.72	-1.71	2.35e-07	1.24e-05	0.274282	0.260657	1083	1032	246	152	496	1098	308	282	PREDICTED: FERREDOXIN /// FERREDOXIN, CHLOROPLAST PRECURSOR /// OS01G0860601	K02639
sca005.g104550.t1	2.57	3.4	8.68e-07	1.11e-07	0.280607	0.302851	150	168	1147	1088	73	150	1383	1607	PREDICTED: BNAA09G15890D /// BNAC09G16700D /// HNH ENDONUCLEASE DOMAIN-CONTAINING	0
sca005.g104600.t1	3.42	4.11	2.74e-07	8.17e-08	0.298162	0.31753	125	109	1325	1634	78	100	1872	2108	PREDICTED: ALPHA/BETA HYDROLASE /// TESTIS-EXPRESSED SEQUENCE 30 /// TESTIS-EXPRESSED SEQUENCE 30-LIKE ISOFORM X1	0
sca005.g104650.t1	-3.14	-1.85	3.57e-07	4.94e-05	0.326029	0.324293	6713	6743	899	914	3384	6096	1641	1662	PREDICTED: HEAT SHOCK /// STROMAL 70 KDA HEAT SHOCK-RELATED, CHLOROPLASTIC-LIKE /// STROMAL 70 KDA HEAT SHOCK-RELATED, CHLOROPLASTIC	K04043
sca005.g104700.t1	-1.67	-1.33	2.13e-05	0.000121052	0.264359	0.258305	964	946	379	348	499	888	339	356	PREDICTED: OS06G0729900 /// LYSM AND PUTATIVE PEPTIDOGLYCAN-BINDING DOMAIN-CONTAINING	0
sca005.g104750.t2	-2.13	-5.8	0.00705113	0.00058151	0.670949	1.26387	29	26	10	5	10	36	0	0	PREDICTED: PROTEIN ARCHEASE-LIKE /// PROTEIN ARCHEASE /// ARCHEASE DOMAIN	0
sca005.g104800.t1	0.68	1.44	0.0114275	6.33e-05	0.268816	0.273158	560	607	1147	1078	330	483	1366	1491	UNKNOWN	0
sca005.g104850.t1	-2.18	-2.77	5.15e-05	3.32e-06	0.301749	0.283698	3145	3309	754	936	1596	2995	411	431	PREDICTED: S-ADENOSYLMETHIONINE SYNTHETASE /// S-ADENOSYLMETHIONINE SYNTH /// S-ADENOSYLMETHIONINE SYNTHASE 1-LIKE ISOFORM 1	K00789
sca005.g104900.t3	2.28	-0.17	0.201331	0.924948	1.48511	1.54561	0	0	11	0	2	0	0	2	PREDICTED: CALCIUM-TRANSPORTING ATPASE, ENDOPLASMIC RETICULUM-TYPE /// CALCIUM-TRANSPORTING ATPASE /// CALCIUM-TRANSPORTING ATPASE, ENDOPLASMIC RETICULUM-TYPE-LIKE	0
sca005.g104900.t4	2.93	1.39	0.083096	0.457901	1.31899	1.55209	1	0	19	2	0	0	0	5	PREDICTED: CALCIUM-TRANSPORTING ATPASE, ENDOPLASMIC RETICULUM-TYPE /// CALCIUM-TRANSPORTING ATPASE /// CALCIUM-TRANSPORTING ATPASE, ENDOPLASMIC RETICULUM-TYPE-LIKE	0
sca005.g104900.t5	-1.47	-0.96	0.00227124	0.0368059	0.390429	0.425931	72	84	34	36	37	57	32	30	PREDICTED: CALCIUM-TRANSPORTING ATPASE, ENDOPLASMIC RETICULUM-TYPE /// CALCIUM-TRANSPORTING ATPASE /// CALCIUM-TRANSPORTING ATPASE, ENDOPLASMIC RETICULUM-TYPE-LIKE	0
sca005.g104900.t6	1.02	-1.09	0.511924	0.524403	1.50958	1.66463	0	1	6	0	1	0	0	0	PREDICTED: CALCIUM-TRANSPORTING ATPASE, ENDOPLASMIC RETICULUM-TYPE /// CALCIUM-TRANSPORTING ATPASE /// CALCIUM-TRANSPORTING ATPASE, ENDOPLASMIC RETICULUM-TYPE-LIKE	0
sca005.g104950.t1	2.71	3.65	0.000731255	6.39e-05	0.559063	0.557374	9	12	141	47	8	11	194	135	UNKNOWN	0
sca005.g105000.t1	3.28	6.47	0.000678676	0.000186144	0.699002	1.17201	7	4	118	35	1	0	95	94	UNKNOWN	0
sca005.g105010.t1	2.58	2.42	0.000971659	0.00185015	0.572302	0.589353	9	11	136	36	8	10	56	74	#N/A	#N/A
sca005.g105050.t1	-1.6	-1.2	2.48e-05	0.000240584	0.268482	0.263655	1229	1089	487	431	652	1239	483	542	UNKNOWN	0
sca005.g105100.t1	-1.93	-1.13	0.000107893	0.00578699	0.341065	0.346365	149	153	47	52	62	148	65	54	PREDICTED: PROBABLE U6 SNRNA-ASSOCIATED SM-LIKE /// PROBABLE U6 SNRNA-ASSOCIATED SM-LIKE-LIKE /// PROBABLE U6 SNRNA-ASSOCIATED SM-LIKE-LIKE ISOFORM X3	K12623
sca005.g105150.t1	-1.87	-0.79	0.000276888	0.0416138	0.264582	0.256657	635	571	193	213	240	555	273	283	PREDICTED: RAS-RELATED-LIKE /// RAS-RELATED /// RAS-RELATED-LIKE ISOFORM X1	K07976
sca005.g105200.t1	0.15	0.81	0.535776	0.00598866	0.256092	0.263896	299	280	406	368	146	245	448	431	UNKNOWN	0
sca005.g105250.t1	0.41	0.9	0.11943	0.00440211	0.297606	0.30884	110	98	183	157	58	101	198	184	UNKNOWN	0
sca005.g105300.t1	-0.13	-0.11	0.663478	0.745334	0.289464	0.311585	150	122	158	147	62	149	125	118	PREDICTED: NUCLEAR TRANSCRIPTION FACTOR Y SUBUNIT C-2	0
sca005.g105350.t1	2.09	2.71	2.09e-05	2.42e-06	0.286516	0.294809	477	472	2209	2565	250	506	2534	3770	PREDICTED: ZYGOTE-SPECIFIC /// TRANSCRIPTION FACTOR, ZYGOTE-SPECIFIC /// ZYGOTE SPECIFIC, ZYS1-LIKE	0
sca005.g105400.t1	-0.04	0.05	0.878568	0.843941	0.314797	0.294353	2194	2227	2461	2608	1014	1769	1556	2150	PREDICTED: BROMODOMAIN ADJACENT TO ZINC FINGER DOMAIN	K17586
sca005.g105450.t1	0.98	1.75	0.0313712	0.000663179	0.459264	0.428534	21	21	52	53	22	22	102	89	PREDICTED: ACYL-COENZYME A THIOESTERASE 11 /// ACYL-COENZYME A THIOESTERASE 11, PARTIAL /// ACYL-COENZYME A THIOESTERASE 11 ISOFORM X2	K12417
sca005.g105500.t1	0.47	0.26	0.464951	0.70551	0.801954	0.873107	5	7	12	9	2	10	10	7	UNKNOWN	0
sca005.g105550.t1	1.42	0.91	0.0321674	0.232893	0.607285	0.754226	14	7	63	15	6	6	13	17	PREDICTED: LYSINE-SPECIFIC DEMETHYLASE 5 /// LYSINE-SPECIFIC DEMETHYLASE 5B ISOFORM X1 /// LYSINE-SPECIFIC DEMETHYLASE 5B ISOFORM X2	K11446
sca005.g105600.t1	0.61	-0.2	0.263447	0.674133	0.298802	0.275174	1259	1228	3627	1485	756	1183	932	1264	PREDICTED: ENDO-BETA-1,3-GLUCANASE /// BETA-GLUCANASE /// BETA-GLUCANASE PRECURSOR	0
sca005.g105650.t1	0.34	0.14	0.150357	0.544369	0.263929	0.269405	201	191	315	287	139	212	257	242	UNKNOWN	0
sca005.g105700.t1	0.58	0.95	0.0369386	0.00238525	0.276908	0.275271	755	794	1416	1329	472	690	1512	1404	UNKNOWN	0
sca005.g105750.t1	-0.69	-0.55	0.0096203	0.0278898	0.257044	0.254877	541	620	458	409	320	592	375	409	PREDICTED: SULFATE-BINDING /// SULFATE AND THIOSULFATE BINDING /// SULFATE ABC TRANSPORTER SUBSTRATE-BINDING	K02048
sca005.g105800.t1	-1.22	-1.37	0.000753025	0.000512744	0.268415	0.286178	340	306	255	104	157	322	140	97	PREDICTED: DNA REPAIR AND RECOMBINATION /// MITOCHONDRIAL DNA HELICASE /// .G92	K15255
sca005.g105850.t1	-0.73	-1.17	0.0849314	0.0243591	0.313135	0.362061	135	124	173	45	62	115	45	55	UNKNOWN	0
sca005.g105900.t1	-0.21	-0.37	0.485316	0.292323	0.314274	0.357706	103	102	138	82	39	106	54	85	UNKNOWN	0
sca005.g105950.t1	-0.94	-0.48	0.0393886	0.300767	0.30994	0.339834	166	117	101	79	48	132	73	84	UNKNOWN	0
sca005.g106000.t1	-0.12	0.39	0.549501	0.0743512	0.262524	0.261697	663	642	781	657	353	618	775	845	UNKNOWN	0
sca005.g106050.t1	2.06	-1.05	0.126749	0.532203	1.09293	1.43671	2	1	26	2	2	1	0	2	PREDICTED: UBIQUITIN-FOLD MODIFIER 1 /// PR46AF /// UBIQUITIN-FOLD MODIFIER 1-LIKE ISOFORM X2	K12162
sca005.g106100.t2	-1.03	-0.38	0.0172592	0.33165	0.389792	0.397628	66	62	35	45	36	58	48	45	PREDICTED: PROBABLE LYSINE--TRNA LIGASE, CYTOPLASMIC /// LYSINE--TRNA LIGASE-LIKE /// LYSYL-TRNA SYNTHETASE	0
sca005.g106150.t1	-1.42	-1.43	8.17e-05	0.000116593	0.294504	0.309425	218	210	118	79	114	243	80	85	PREDICTED: ABC TRANSPORTER SUBSTRATE-BINDING /// PERIPLASMIC BINDING /// ABC-TYPE FE3+-HYDROXAMATE TRANSPORT SYSTEM, PERIPLASMIC COMPONENT	K02016
sca005.g106200.t1	0.44	1.75	0.0616106	8.57e-06	0.292215	0.305366	110	114	241	139	48	107	322	332	PREDICTED: PROBABLE CHLOROPHYLL(IDE) B REDUCTASE NYC1, CHLOROPLASTIC /// PUTATIVE CHLOROPHYLL(IDE) B REDUCTASE NYC1, CHLOROPLASTIC /// CHLOROPHYLL B REDUCTASE	K13606
sca005.g106250.t1	3.86	4.84	0.00173432	0.000221144	1.32433	1.26621	0	0	11	6	0	0	18	19	UNKNOWN	0
sca005.g106250.t2	-0.15	0.53	0.720909	0.24145	0.463987	0.478173	30	24	27	36	15	27	35	44	UNKNOWN	0
sca005.g106250.t3	-1.01	0.63	0.088128	0.295859	0.637468	0.680185	15	19	9	13	5	13	19	17	UNKNOWN	0
sca005.g106300.t1	-0.02	0.83	0.936181	0.0191605	0.354404	0.377806	65	60	89	63	26	55	81	102	PREDICTED: UBIQUITIN-RELATED MODIFIER 1 HOMOLOG 1-LIKE /// UBIQUITIN-RELATED MODIFIER 1 HOMOLOG /// UBIQUITIN-RELATED MODIFIER	K12161
sca005.g106350.t1	-1.04	-0.1	0.00656368	0.766006	0.273674	0.276051	267	237	170	131	99	253	172	233	PREDICTED: COBALAMIN BIOSYNTHESIS /// COBALAMIN /// COBALAMIN SYNTHESIS, P47K	0
sca005.g106400.t1	0.95	1.26	0.154247	0.119938	0.879735	1.06382	4	4	15	6	1	3	6	8	PREDICTED: PRA1 FAMILY-LIKE /// PRA1 FAMILY /// PRENYLATED RAB ACCEPTOR FAMILY	0
sca005.g106400.t3	-0.49	0.38	0.207868	0.332032	0.270159	0.279743	200	221	162	216	82	209	238	227	PREDICTED: PRA1 FAMILY-LIKE /// PRA1 FAMILY /// PRENYLATED RAB ACCEPTOR FAMILY	0
sca005.g106450.t1	-0.31	0.45	0.351558	0.176333	0.289262	0.285441	1468	1437	1257	1515	673	1320	1704	1666	PREDICTED: POTENTIAL PEPTIDOGLYCAN BINDING /// PEPTIDOGLYCAN BINDING-LIKE	0
sca005.g106500.t1	0.6	0.9	0.0607469	0.0117299	0.317405	0.32607	89	66	151	138	57	69	154	150	PREDICTED: THROMBOXANE-A SYNTHASE, PARTIAL /// THROMBOXANE-A SYNTHASE /// CYTOCHROME P450, CYP711 CLAN	K17691
sca005.g106550.t1	1.12	1.58	0.00523278	0.000618459	0.288616	0.297617	130	83	271	285	57	119	346	321	PREDICTED: CYTOCHROME P450, PARTIAL	K17861
sca005.g106600.t1	0.16	0.6	0.508868	0.0303701	0.295881	0.316154	129	101	181	133	51	109	140	167	PREDICTED: CROSSOVER JUNCTION ENDODEOXYRIBONUCLEASE, PUTATIVE /// 1 /// ISOFORM 1	0
sca005.g106650.t1	0.65	1.82	0.0101669	5.35e-06	0.260479	0.272876	435	404	860	721	214	374	1111	1575	PREDICTED: DEHYDRODOLICHYL DIPHOSPHATE SYNTHASE /// DEHYDRODOLICHYL DIPHOSPHATE SYNTHASE ISOFORM X2 /// DEHYDRODOLICHYL DIPHOSPHATE SYNTHASE ISOFORM X1	K00806
sca005.g106700.t1	-0.27	-1.09	0.185347	0.000353092	0.25627	0.288654	319	306	423	231	135	266	119	119	PREDICTED: ACTIN-RELATED /// ACTIN-RELATED-LIKE ISOFORM X2 /// ACTIN-RELATED ISOFORM X1	K18584
sca005.g106750.t1	-0.81	-2.57	0.0302918	0.000798382	0.412751	0.70485	49	51	41	29	20	41	4	9	PREDICTED: UBIQUINONE BIOSYNTHESIS METHYLTRANSFERASE UBIE /// METHYLTRANSFERASE UBIE /// PUTATIVE METHYLTRANSFERASE SLL0829	0
sca005.g106750.t2	1.41	2.24	0.0352902	0.0051332	0.581377	0.635022	13	9	41	33	8	7	68	33	PREDICTED: UBIQUINONE BIOSYNTHESIS METHYLTRANSFERASE UBIE /// METHYLTRANSFERASE UBIE /// PUTATIVE METHYLTRANSFERASE SLL0829	0
sca005.g106800.t1	-0.57	0	0.150002	0.992942	0.282452	0.305077	179	167	131	164	78	133	126	144	UNKNOWN	0
sca005.g106800.t2	1.66	0.42	0.268024	0.792224	1.54829	1.68126	0	0	5	0	0	0	0	1	UNKNOWN	0
sca005.g106800.t4	2.31	3.24	0.0533134	0.0101425	1.14005	1.11291	4	0	10	8	0	3	23	14	UNKNOWN	0
sca005.g106850.t1	0.1	0.65	0.689211	0.0210016	0.259041	0.260126	523	503	681	632	294	435	743	737	PREDICTED: L-AMINOADIPATE-SEMIALDEHYDE DEHYDROGENASE-PHOSPHOPANTETHEINYL TRANSFERASE-LIKE ISOFORM X1 /// L-AMINOADIPATE-SEMIALDEHYDE DEHYDROGENASE-PHOSPHOPANTETHEINYL TRANSFERASE ISOFORM X1 /// L-AMINOADIPATE-SEMIALDEHYDE DEHYDROGENASE-PHOSPHOPANTETHEINYL TRANSFERASE	K06133
sca005.g106900.t1	0.03	0.72	0.921482	0.017283	0.255053	0.259296	380	369	449	466	230	349	596	637	PREDICTED: MITOCHONDRIAL CARRIER /// MITOCHONDRIAL CARRIER, IRON IMPORT /// MITOCHONDRIAL CARRIER FAMILY	K15118
sca005.g106950.t1	-0.6	-2.44	0.475035	0.0402858	0.694846	0.904622	15	13	34	2	11	16	4	2	PREDICTED: GC-RICH SEQUENCE DNA-BINDING FACTOR-LIKE /// PAX3- AND PAX7-BINDING /// GC-RICH SEQUENCE DNA-BINDING FACTOR	0
sca005.g106950.t3	0.08	-1.29	0.898416	0.0872964	0.62794	0.727389	15	11	31	7	9	21	7	8	PREDICTED: GC-RICH SEQUENCE DNA-BINDING FACTOR-LIKE /// PAX3- AND PAX7-BINDING /// GC-RICH SEQUENCE DNA-BINDING FACTOR	0
sca005.g107000.t1	-0.32	-1.69	0.554968	0.0376931	0.554833	0.757703	24	16	36	8	12	19	7	5	UNKNOWN	0
sca005.g107100.t1	1.77	-1.72	0.00165143	0.0487431	0.325361	0.592908	52	60	312	169	18	44	6	20	PREDICTED: UPF0544 HOMOLOG /// UPF0544-LIKE /// LIPASE	0
sca005.g107150.t1	3.5	0.8	0.0392336	0.662232	1.36858	1.62804	0	0	21	1	0	0	0	2	PREDICTED: GLYCOSYL TRANSFERASE FAMILY 1 /// PUTATIVE GLYCOSYL TRANSFERASE /// UDP-GLYCOSYLTRANSFERASE SUPERFAMILY	0
sca005.g107200.t1	-0.29	0.82	0.295842	0.0130194	0.269623	0.279011	893	873	898	820	490	943	1671	1486	PREDICTED: GLYCOSIDE HYDROLASE /// BETA-GLUCOSIDASE FAMILY ENZYME /// BETA-GLUCOSIDASE	K05350
sca005.g107250.t1	-1.05	-1.66	0.0051057	0.000439688	0.326985	0.364225	118	118	64	81	75	140	39	47	UNKNOWN	0
sca005.g107300.t1	2.44	3.27	5.21e-06	4.75e-07	0.310726	0.324478	72	62	478	405	33	94	687	802	PREDICTED: ALPHA-GLUCOSIDASE /// MULTISPECIES:	0
sca005.g107350.t1	1.4	2.56	0.0204505	0.000774029	0.526203	0.562458	24	8	68	30	6	16	82	86	UNKNOWN	0
sca005.g107400.t1	3.22	4.03	0.0286304	0.00433751	1.38747	1.21955	0	0	15	1	1	0	15	19	UNKNOWN	K11684
sca005.g107450.t1	-1.81	-2.61	0.000199404	4.8e-05	0.295482	0.360645	302	247	176	44	122	239	33	41	UNKNOWN	0
sca005.g107500.t1	0.32	-4.04	0.432491	0.00131546	0.464536	1.12162	22	26	44	30	14	20	0	3	PREDICTED: UNNAMED PRODUCT	0
sca005.g107550.t1	0.43	1.48	0.199053	0.0008097	0.333559	0.338936	72	65	177	66	34	67	145	222	UNKNOWN	0
sca005.g107600.t1	-1.47	-1.55	8.61e-05	8.72e-05	0.271935	0.286982	311	358	173	123	179	337	106	116	PREDICTED: DNA-DIRECTED RNA POLYMERASE III SUBUNIT RPC8 /// DNA-DIRECTED RNA POLYMERASE II /// DNA-DIRECTED RNA POLYMERASE II, 19 KDA POLYPEPTIDE	K03022
sca005.g107650.t1	-1.02	-1.23	0.00353099	0.00197643	0.293139	0.324055	186	185	177	64	97	169	79	67	UNKNOWN	0
sca005.g107700.t1	4.32	0.91	0.0880202	0.763166	1.09768	1.40578	3	0	82	9	2	0	0	10	PREDICTED: DER F 3 ALLERGEN /// TRYPSIN-LIKE SERINE PROTEASE /// SERINE PROTEASE	K01340
sca005.g107750.t1	3.71	0.54	0.123247	0.826511	1.12618	1.21668	3	0	74	3	2	1	1	7	UNKNOWN	0
sca005.g107800.t1	3.36	0.04	0.125045	0.98722	0.749086	0.906422	6	3	180	14	13	2	1	25	UNKNOWN	0
sca005.g107850.t1	2.19	0.49	0.13037	0.794849	0.571774	0.78602	18	6	174	16	10	4	7	16	UNKNOWN	0
sca005.g107900.t1	3.95	-0.1	0.0809131	0.966129	0.864686	0.949374	3	2	158	14	7	3	1	19	UNKNOWN	0
sca005.g107950.t1	2.93	0.01	0.121925	0.996812	0.566893	0.788811	11	9	271	26	20	3	3	21	UNKNOWN	0
sca005.g108000.t1	2.66	1.5	0.000152494	0.0169435	0.368729	0.417573	38	26	299	200	20	30	76	110	UNKNOWN	0
sca005.g108050.t1	2.47	0.27	0.126606	0.885983	1.19028	1.48506	3	0	18	3	2	0	0	4	PREDICTED: GLYCYLPEPTIDE N-TETRADECANOYLTRANSFERASE /// GLYCYLPEPTIDE N-TETRADECANOYLTRANSFERASE 1 /// GLYCYLPEPTIDE N-TETRADECANOYLTRANSFERASE 1-LIKE	K00671
sca005.g108050.t2	2.16	-0.42	0.135864	0.798886	1.37999	1.6426	1	0	11	1	0	1	0	1	PREDICTED: GLYCYLPEPTIDE N-TETRADECANOYLTRANSFERASE /// GLYCYLPEPTIDE N-TETRADECANOYLTRANSFERASE 1 /// GLYCYLPEPTIDE N-TETRADECANOYLTRANSFERASE 1-LIKE	K00671
sca005.g108100.t2	-1.76	-4.81	0.00267674	0.000149239	0.704414	1.30711	20	20	9	5	7	14	0	0	PREDICTED: MITOGEN-ACTIVATED KINASE /// DOUBLE MYC-TAGGED MITOGEN ACTIVATED KINASE 3 /// MITOGEN-ACTIVATED KINASE 3 ISOFORM X2	0
sca005.g108150.t1	-0.49	-1.78	0.0655363	6.6e-05	0.264294	0.315336	235	256	235	193	166	210	58	85	PREDICTED: .1 /// ZINC FINGER CCCH DOMAIN-CONTAINING, PARTIAL /// CCCH ZINC FINGER DOMAIN	0
sca005.g108200.t2	0.75	1.71	0.0377612	0.000247924	0.278333	0.278663	134	129	253	291	117	135	504	561	UNKNOWN	0
sca005.g108250.t1	0.67	1.78	0.0277829	5.22e-05	0.273173	0.287401	653	697	1199	1329	417	645	2328	2356	PREDICTED: COMPLEX 1 FAMILY/ LVR FAMILY(ISS) /// EMBRYO DEFECTIVE 1793 FAMILY /// ISOFORM X1	0
sca005.g108300.t1	1.9	1.93	1.53e-05	1.39e-05	0.33073	0.33293	61	43	273	200	31	74	242	258	PREDICTED: F-BOX/LRR-REPEAT-LIKE /// RNI-LIKE /// LEUCINE-RICH REPEAT FAMILY	0
sca005.g108350.t1	1	1.37	0.000975557	0.000120645	0.269168	0.280958	160	158	396	374	87	153	363	432	UNKNOWN	0
sca005.g108400.t1	-1.09	-1.38	0.0190731	0.00370492	0.297504	0.282581	2306	2129	1061	1405	1181	2328	799	865	PREDICTED: SUCCINATE DEHYDROGENASE /// IRON-SULFUR SUBUNIT OF MITOCHONDRIAL SUCCINATE DEHYDROGENASE /// SUCCINATE DEHYDROGENASE IRON-SULFUR, MITOCHONDRIAL PRECURSOR	K00240
sca005.g108450.t1	-1.11	-1.67	0.00775559	0.000314129	0.281253	0.266416	1577	1491	781	910	784	1495	422	472	PREDICTED: PUTATIVE PENTATRICOPEPTIDE REPEAT-CONTAINING, MITOCHONDRIAL /// NADH:UBIQUINONE OXIDOREDUCTASE, ESSS SUBUNIT /// BAC19.9	0
sca005.g108500.t1	-1.01	-0.89	0.0295278	0.0412387	0.316396	0.303807	3228	3107	1555	2175	1559	3305	1499	1697	PREDICTED: POLYKETIDE SYNTHASE PKSN /// MODULAR POLYKETIDE SYNTHASE (ISS) /// MODULAR POLYKETIDE SYNTHASE TYPE I	K01897
sca005.g108550.t1	3.91	1.87	0.0119464	0.187331	0.337228	0.346506	70	34	2279	386	109	17	90	341	PREDICTED: POLYKETIDE SYNTHASE /// TYPE I FATTY ACID SYNTHASE, PUTATIVE /// EPOD	0
sca005.g108600.t1	4.02	1.06	0.0188198	0.522117	0.364462	0.400409	49	22	1482	306	73	14	27	193	PREDICTED: TYPE I FATTY ACID SYNTHASE, PUTATIVE /// POLYKETIDE SYNTHASE /// EPOD	0
sca005.g108650.t1	4.12	1.31	0.0351625	0.539882	0.574951	0.697136	13	6	417	84	12	4	8	49	PREDICTED: TYPE I POLYKETIDE SYNTHASE /// POLYKETIDE SYNTHASE /// POLYKETIDE SYNTHASE/FATTY ACID SYNTHASE, KR	0
sca005.g108700.t1	0.67	0.28	0.138112	0.563392	0.367885	0.41129	52	40	153	46	29	39	49	58	PREDICTED: 5&APOS;-3&APOS; EXONUCLEASE /// DNA POLYMERASE I	0
sca005.g108750.t1	-0.1	0.34	0.663694	0.165105	0.258499	0.264976	277	247	322	272	130	263	317	308	PREDICTED: LOW QUALITY: /// ISOFORM X /// ISOFORM X1	0
sca005.g108800.t1	-0.19	0.32	0.709234	0.561996	0.659389	0.732012	9	16	16	10	5	11	13	13	PREDICTED: UBIQUITIN-DOMAIN-CONTAINING /// AT3G19895	0
sca005.g108900.t1	0.99	1.06	0.000902875	0.000473373	0.273966	0.270333	618	567	1455	1331	344	608	1239	1273	PREDICTED: .1 /// L1-ENCODED REVERSE TRANSCRIPTASE-LIKE /// TPA: POL, PARTIAL	0
sca005.g108950.t1	3.96	-0.12	0.0196358	0.942231	1.32123	1.47456	0	0	14	5	3	0	0	3	UNKNOWN	0
sca005.g109100.t1	3.57	-1.13	0.0882063	0.662257	0.872888	1.1512	3	2	117	11	7	2	0	9	UNKNOWN	0
sca005.g109150.t1	2.78	-0.81	0.095996	0.741739	0.744234	1.16511	7	3	111	12	3	3	0	11	PREDICTED: MEIOTIC RECOMBINATION /// MEIOTIC RECOMBINATION HOMOLOG /// MEIOTIC RECOMBINA	K10872
sca005.g109200.t1	-0.77	-1.07	0.0020482	0.000170841	0.256495	0.25657	579	526	473	322	371	546	241	332	PREDICTED: UBIQUITIN CARBOXYL-TERMINAL HYDROLASE 18-LIKE /// UBIQUITIN CARBOXYL-TERMINAL HYDROLASE 1 /// UBIQUITIN CARBOXYL-TERMINAL HYDROLASE 19	K11855
sca005.g109250.t1	0.31	-0.45	0.47826	0.336525	0.368556	0.391913	50	51	135	38	54	47	45	48	UNKNOWN	0
sca005.g109300.t1	-2.27	-2.41	5.94e-05	5.22e-05	0.271483	0.284399	715	687	342	81	327	603	104	116	PREDICTED: N-ALPHA-ACETYLTRANSFERASE 16, NATA AUXILIARY SUBUNIT /// N-ALPHA-ACETYLTRANSFERASE 15, NATA AUXILIARY SUBUNIT-LIKE /// N-ALPHA-ACETYLTRANSFERASE 1	K00670
sca005.g109350.t1	-1.89	-2.25	0.00155801	0.00146128	0.303354	0.357201	244	268	164	36	81	251	36	46	PREDICTED: OXYGEN-EVOLVING ENHANCER, CHLOROPLASTIC-LIKE /// OXYGEN-EVOLVING ENHANCER OF PHOTOSYSTEM II /// RECNAME: FULL=OXYGEN-EVOLVING ENHANCER, CHLOROPLASTIC; SHORT=OEE1; FLAGS: PRECURSOR &GT;GI|228625|PRF||1807335A PHOTOSYSTEM II OEE1	K02716
sca005.g109400.t1	-3.59	-3.99	3.02e-08	6.94e-09	0.310793	0.299837	4928	5210	550	466	2890	4712	271	345	PREDICTED: PERIPLASMIC BINDING /// ISOFORM X1 /// FLAGELLAR ASSOCIATED	0
sca005.g109450.t1	-3.88	-4.39	5.91e-06	2.48e-06	0.295785	0.305117	2399	2441	444	78	1323	2313	90	132	PREDICTED: TRANSLOCASE OF CHLOROPLAST 120, CHLOROPLASTIC-LIKE /// TRANSLOCASE OF CHLOROPLAST 1 /// OS10G0548800	0
sca005.g109500.t1	1.67	1.38	3.51e-05	0.000246796	0.301051	0.313092	73	88	406	234	67	67	217	232	PREDICTED: MAGNESIUM TRANSPORTER MRS2-4 /// SIMILAR TO PUTATIVE MITOCHONDRIAL RNA SPLICING MAGNESIUM ION TRANSPORTER MRS2	K16075
sca005.g109550.t2	1.24	1.56	0.055875	0.0178096	0.547864	0.529906	11	15	39	38	13	13	62	40	PREDICTED: METHYLTRANSFERASE TYPE 11 /// MULTISPECIES: METHYLTRANSFERASE TYPE 11 /// S-ADENOSYL-L-METHIONINE-DEPENDENT METHYLTRANSFERASE	0
sca005.g109550.t3	1.67	1.58	0.0657665	0.0350866	0.911577	0.734582	7	1	17	9	6	5	29	17	PREDICTED: METHYLTRANSFERASE TYPE 11 /// MULTISPECIES: METHYLTRANSFERASE TYPE 11 /// S-ADENOSYL-L-METHIONINE-DEPENDENT METHYLTRANSFERASE	0
sca005.g109600.t1	-1.81	-2.97	6.57e-05	2.37e-06	0.293436	0.335336	278	275	152	55	274	286	46	47	PREDICTED: -LIKE /// BNAA05G22640D /// BNAC05G35920D	K09651
sca005.g109650.t1	-4.55	-4.05	1.47e-09	3.42e-09	0.307615	0.296744	2462	2341	140	112	1200	2100	122	130	PREDICTED: PHOTOSYSTEM II /// PHOTOSYSTEM II 10 KDA POLYPEPTIDE, CHLOROPLASTIC-LIKE ISOFORM X1 /// PHOTOSYSTEM II 10 KDA POLYPEPTIDE, CHLOROPLASTIC-LIKE	K03541
sca005.g109700.t2	-0.33	1.87	0.598546	0.0190945	0.725399	0.799812	6	16	9	11	4	4	20	21	UNKNOWN	0
sca005.g109750.t1	0.82	1.17	0.00806109	0.00118627	0.265815	0.284248	167	187	530	265	98	120	296	342	PREDICTED: BETA-1,3-GALACTOSYLTRANSFERASE 15 /// UDP-GLCNAC:BETAGAL BETA-1,3-N-ACETYLGLUCOSAMINYLTRANSFERASE 6 /// PUTATIVE BETA-1,3-GALACTOSYLTRANSFERASE 13	0
sca005.g109800.t1	-0.56	-0.55	0.107074	0.127147	0.275026	0.289238	217	195	313	82	119	194	124	150	PREDICTED: PHOSPHATIDYLSERINE SYNTHASE 2 /// CDP-DIACYLGLYCEROL--SERINE O-PHOSPHATIDYLTRANSFERASE 1-LIKE /// PHOSPHATIDYLSERINE SYNTHASE 2-LIKE	K08730
sca005.g109850.t1	0.23	-0.48	0.420628	0.134188	0.318976	0.342807	100	71	155	92	54	113	68	83	PREDICTED: N(G),N(G)-DIMETHYLARGININE DIMETHYLAMINOHYDROLASE 1-LIKE /// N(G),N(G)-DIMETHYLARGININE DIMETHYLAMINOHYDROLASE 1 /// N(G),N(G)-DIMETHYLARGININE DIMETHYLAMINOHYDROLASE 1-LIKE ISOFORM X1	K01482
sca005.g109900.t2	1.06	-0.02	0.105167	0.982912	0.598472	0.730182	8	14	25	34	4	16	14	10	PREDICTED: GLUTAMATE DECARBOXYLASE /// GLUTAMATE DECARBOXYLASE-LIKE /// GLUTAMATE DECARBOXYLASE 1-LIKE	0
sca005.g109950.t2	4.42	4.96	0.00228335	0.000932628	1.05013	1.03649	1	1	34	49	1	1	44	78	UNKNOWN	0
sca005.g109950.t3	5.52	5.48	0.000290288	0.00019987	1.24906	1.18316	0	0	32	24	1	0	37	59	UNKNOWN	0
sca005.g109950.t5	0.87	2.72	0.471964	0.0395673	1.28664	1.28835	4	0	6	1	0	1	9	6	UNKNOWN	0
sca005.g110000.t1	-0.12	-0.36	0.625742	0.16759	0.263297	0.278553	217	227	272	228	131	212	177	167	PREDICTED: PEROXIDASE /// ASCORBATE PEROXIDASE /// PEROXISOMAL ASCORBATE PEROXIDASE	K00434
sca005.g110050.t1	-0.03	-0.54	0.896845	0.0724706	0.332875	0.3584	84	75	139	60	50	94	58	68	PREDICTED: SET DOMAIN /// RUBISCO LS METHYLTRANSFERASE, SUBSTRATE-BINDING DOMAIN /// HISTONE-LYSINE N-METHYLTRANSFERASE SETD3	0
sca005.g110100.t2	-1.89	0.23	0.0347719	0.77002	0.982028	0.96367	9	8	3	2	2	6	6	6	PREDICTED: FAD DEPENDENT OXIDOREDUCTASE FAMILY /// MAO /// AMINE OXIDASE	0
sca005.g110100.t3	-0.29	-1.31	0.822292	0.357195	1.19417	1.29544	3	2	11	0	2	3	0	4	PREDICTED: FAD DEPENDENT OXIDOREDUCTASE FAMILY /// MAO /// AMINE OXIDASE	0
sca005.g110150.t1	3.13	0.18	0.0764559	0.92608	0.924317	1.11839	4	1	66	8	5	1	2	5	UNKNOWN	0
sca005.g110200.t1	-1.47	-2.29	4.61e-05	1.98e-06	0.259898	0.286906	597	647	327	223	288	516	98	110	PREDICTED: THYLAKOID ADP,ATP CARRIER, CHLOROPLASTIC /// PROBABLE ENVELOPE ADP,ATP CARRIER, CHLOROPLASTIC-LIKE /// THYLAKOID ADP,ATP CARRIER, CHLOROPLASTIC-LIKE	K14684
sca005.g110300.t1	-0.93	-6.04	0.00236301	3.39e-06	0.269351	0.799004	273	247	171	166	124	240	3	3	PREDICTED: PUTATIVE UBIQUINONE-CYTOCHROME C REDUCTASE	0
sca005.g110350.t1	-0.1	-1.69	0.910316	0.169436	1.08913	1.46798	4	2	5	2	3	1	1	0	PREDICTED: ISOFORM X1 /// , CHLOROPLASTIC-LIKE /// , CHLOROPLASTIC	0
sca005.g110400.t1	0.02	-1.61	0.964032	0.0178997	0.30316	0.403289	110	114	277	59	42	120	24	41	PREDICTED: 5-AZACYTIDINE-INDUCED /// 5-AZACYTIDINE-INDUCED ISOFORM X /// CENTROSOMAL 131 KDA ISOFORM X4	K16540
sca005.g110450.t1	1.1	1.51	0.000434137	2.79e-05	0.285767	0.284338	116	104	353	229	97	118	394	400	PREDICTED: GLYCOSIDE HYDROLASE /// GLYCOSIDE HYDROLASE FAMILY /// GLYCOSIDE HYDROLASE FAMILY 38	0
sca005.g110500.t1	0.27	2.83	0.410212	9.15e-06	0.270938	0.310896	717	785	917	1231	455	626	3890	6536	PREDICTED: NITRITE TRANSPORTER NAR1 /// PUTATIVE FORMATE/NITRITE TRANSPORTER /// TUBULIN-SPECIFIC CHAPERONE D	K06212
sca005.g110550.t1	0.91	0.88	0.111862	0.0844488	0.557591	0.489776	11	16	44	20	19	17	31	55	UNKNOWN	0
sca005.g110600.t1	-0.14	0.46	0.772659	0.341389	0.322851	0.325889	2872	2515	2207	3640	1379	3382	3541	4212	PREDICTED: 60S RIBOSOMAL-2 /// 60S RIBOSOMAL- /// 60S RIBOSOMAL-1	K02882
sca005.g110650.t1	-0.23	0.76	0.576394	0.0831833	0.302396	0.306373	1930	1798	1526	2250	903	1897	2618	3214	PREDICTED: SPLICING FACTOR U2AF SMALL SUBUNIT B-LIKE /// SPLICING FACTOR U2AF /// SPLICING FACTOR U2AF 38 KDA SUBUNIT	K12836
sca005.g110700.t1	-0.02	0.41	0.943474	0.125442	0.287747	0.293719	1263	1269	1511	1454	989	1325	1848	2205	PREDICTED: PUTATIVE SERINE/THREONINE-PROTEIN KINASE /// SERINE/THREONINE-PROTEIN KINASE CTR1 /// KINASE-LIKE	K04422
sca005.g110750.t1	-0.07	0.66	0.732908	0.00787543	0.268937	0.270518	813	784	991	831	482	674	1167	1222	PREDICTED: MLO-LIKE-LIKE /// MLO-LIKE /// MLO14	K08472
sca005.g110800.t1	1.42	2.07	0.0527331	0.00568451	0.587373	0.543015	19	6	70	16	12	11	56	69	PREDICTED: RAS FAMILY /// SMALL GTP-BINDING /// LEUCINE-RICH REPEAT-2 ISOFORM X2	0
sca005.g110850.t1	2.17	1.39	0.243684	0.559114	1.18277	1.55209	1	1	28	1	0	0	0	5	PREDICTED: GAMMA-INTERFERON-INDUCIBLE LYSOSOMAL THIOL REDUCTASE /// GAMMA-INTERFERON-INDUCIBLE LYSOSOMAL THIOL REDUCTASE-LIKE /// GAMMA-INTERFERON-INDUCIBLE LYSOSOMAL THIOL REDUCTASE PRECURSOR, PUTATIVE	0
sca005.g110900.t1	-1.4	-0.85	0.000280529	0.00885099	0.292767	0.293833	220	216	125	79	120	213	101	136	PREDICTED: HOMOGENTISATE PHYTYLTRANSFERASE 2, CHLOROPLASTIC /// HOMOGENTISATE /// HOMOGENTISATE PRENYLTRANSFERASE	K12501
sca005.g110950.t1	2.02	3.1	2e-05	5.34e-07	0.294986	0.309041	617	624	2719	3239	341	549	5320	4503	PREDICTED: OLEOYL-ACYL CARRIER, CHLOROPLASTIC-LIKE /// ACYL-ACP THIOESTERASE /// FATTY ACYL-ACYL CARRIER, PARTIAL	K10782
sca005.g111000.t1	3.26	4.39	1.22e-05	1.63e-06	0.33785	0.367442	44	45	450	589	33	32	1009	756	UNKNOWN	0
sca005.g111050.t2	4.18	-0.47	0.00301541	0.72414	1.30994	1.54561	0	0	18	5	0	2	0	2	UNKNOWN	0
sca005.g111050.t3	2.8	-1.23	0.0297605	0.370969	1.40975	1.66463	0	0	6	2	0	1	0	0	UNKNOWN	0
sca005.g111100.t1	-0.59	0.07	0.0525421	0.811968	0.320982	0.344755	118	102	127	58	51	81	81	98	PREDICTED: ER MEMBRANE SUBUNIT 3-LIKE /// ER MEMBRANE SUBUNIT 3 /// BNAA08G10230D	0
sca005.g111150.t1	-0.56	-0.04	0.0358584	0.859686	0.25994	0.257033	649	689	820	367	347	576	602	544	PREDICTED: 5-OXOPROLINASE /// 5OXOPROLINASE /// 5-OXOPROLINASE (ATP-HYDROLYSING)	K01469
sca005.g111200.t1	0.44	-0.14	0.420535	0.796745	0.592008	0.5939	15	10	18	28	13	16	18	16	UNKNOWN	0
sca005.g111200.t4	1.14	0.14	0.0511186	0.804998	0.606135	0.625787	12	9	44	17	9	15	13	22	UNKNOWN	0
sca005.g111250.t3	-0.66	0.29	0.124319	0.525851	0.440038	0.494403	33	44	31	29	11	33	40	28	PREDICTED: CATION CHANNEL FAMILY /// POTASSIUM CHANNEL AKT1 /// CAMP-BINDING DOMAIN-LIKE	0
sca005.g111300.t1	1.19	0.82	0.0456086	0.166667	0.465014	0.485658	18	22	85	34	16	21	43	42	PREDICTED: GLUTATHIONE S-TRANSFERASE /// GLUTATHIONE /// GLUTATHIONE S-TRANSFERASE, N-TERMINAL	K00799
sca005.g111350.t1	-0.34	-2.15	0.196481	2.89e-06	0.273333	0.266249	987	1014	904	965	489	881	176	214	UNKNOWN	0
sca005.g111400.t1	1.59	1.44	0.00680505	0.0218331	0.681005	0.766104	7	7	32	23	5	5	19	18	PREDICTED: PROBABLE ISOASPARTYL PEPTIDASE/L-ASPARAGINASE 3-LIKE /// PROBABLE ISOASPARTYL PEPTIDASE/L-ASPARAGINASE 3-LIKE ISOFORM X1 /// ISOASPARTYL PEPTIDASE/L-ASPARAGINASE-LIKE	K01444
sca005.g111450.t2	2.98	4.58	0.00626366	0.000330173	0.640801	0.645622	12	4	67	85	4	9	289	157	UNKNOWN	0
sca005.g111500.t1	1.3	0.55	0.0498602	0.348234	0.274702	0.264512	535	501	1489	1518	457	526	2025	437	UNKNOWN	0
sca005.g111550.t1	1.02	0.6	0.0821776	0.292061	0.262743	0.264667	251	163	601	411	190	176	690	184	UNKNOWN	0
sca005.g111600.t1	0.66	0.98	0.00528614	0.000351027	0.259061	0.262734	380	377	856	601	286	379	865	846	PREDICTED: PUTATIVE MEMBRANE.09 /// DOMAIN OF FUNCTION DUF221 /// DUF221	0
sca005.g111650.t1	-0.47	-0.78	0.0396575	0.00320082	0.259013	0.266922	287	301	349	185	229	273	188	192	PREDICTED: PROTEIN KINASE, PARTIAL /// PROTEIN KINASE DOMAIN CONTAINING /// PLANT DUAL-SPECIFICITY MAP KINASE KINASE FAMILY DOMAIN	K08857
sca005.g111700.t1	0.85	-1.37	0.582547	0.410721	1.5248	1.62416	1	0	5	0	2	0	0	0	PREDICTED: FAR UPSTREAM ELEMENT-BINDING-LIKE /// CIRCADIAN RNA-BINDING 1 SUBUNIT C1 /// CRB1M	0
sca005.g111750.t1	-1.53	-0.31	0.000128648	0.264824	0.261471	0.257987	782	807	315	352	380	757	516	631	PREDICTED: ISOFORM X3 /// ISOFORM X /// ISOFORM X1	0
sca005.g111800.t2	1.63	3.33	0.0166019	0.000139332	0.661176	0.666801	7	8	28	34	3	11	81	97	PREDICTED: RETINOBLASTOMA-LIKE /// RETINOBLASTOMA- /// RETINOBLASTOMA-RELATED	0
sca005.g111800.t3	1.79	3.01	0.00262466	0.000122597	0.550315	0.618018	10	14	65	39	7	8	94	72	PREDICTED: RETINOBLASTOMA-LIKE /// RETINOBLASTOMA- /// RETINOBLASTOMA-RELATED	0
sca005.g111850.t1	-1.09	-0.48	0.0169947	0.24281	0.259586	0.262469	408	424	430	122	159	379	258	214	PREDICTED: NUCLEOLAR /// NOP14 NUCLEOLAR-LIKE /// NUCLEOLAR-LIKE	K14766
sca005.g111900.t1	-0.38	1.32	0.244673	0.00127915	0.316666	0.315611	111	103	150	62	43	97	215	224	PREDICTED: MFS TRANSPORTER PERMEASE /// MAJOR FACILITATOR SUPERFAMILY /// MAJOR FACILITATOR TRANSPORTER	0
sca005.g111950.t1	1.32	3.29	0.0344894	0.000143153	0.622396	0.652407	11	8	43	19	8	5	76	86	PREDICTED: GLYCERALDEHYDE-3-PHOSPHATE DEHYDROGENASE /// GLYCERALDEHYDE /// GLYCERALDEHYDE-3-PHOSPHATE DEHYDROGENASE, TYPE I	K00134
sca005.g112000.t1	1.17	2.89	0.248444	0.0128918	0.918854	0.928939	5	2	13	7	2	2	26	21	PREDICTED: GLYCERALDEHYDE-3-PHOSPHATE DEHYDROGENASE /// GLYCERALDEHYDE /// GLYCERALDEHYDE 3-PHOSPHATE DEHYDROGENASE	K00134
sca005.g112050.t1	1.62	2.88	0.00840075	0.00150721	0.457614	0.621333	22	17	120	41	8	7	67	79	PREDICTED: METHYLTRANSFERASE TYPE 11 /// ARSENITE METHYLTRANSFERASE /// METHYLTRANSFERASE DOMAIN	K07755
sca005.g112100.t1	2.53	4.87	0.0817856	0.00650944	1.1505	1.26489	1	1	29	2	0	0	20	18	PREDICTED: MFS TRANSPORTER PERMEASE /// PERMEASE OF THE MAJOR FACILITATOR SUPERFAMILY /// MAJOR FACILITATOR SUPERFAMILY	0
sca005.g112150.t1	0.31	2.56	0.528626	0.000141305	0.495235	0.463119	18	23	40	23	13	20	97	167	PREDICTED: PROBABLE TRANSPORTER, PFAM SUGAR TRANSPORTER /// PUTATIVE MEMBRANE TRANSPORTER (ISS), PARTIAL /// MAJOR FACILITATOR SUPERFAMILY-LIKE	0
sca005.g112160.t1	0.56	1.51	0.658389	0.121876	1.66419	1.2046	0	0	1	0	1	1	4	6	#N/A	#N/A
sca005.g112170.t1	2	1.25	0.116859	0.294874	1.47846	1.43153	0	0	2	2	1	0	4	1	#N/A	#N/A
sca005.g112200.t1	1.48	3.01	0.156351	0.00408495	0.897559	0.766218	9	1	24	5	3	5	44	48	PREDICTED: GLYCERALDEHYDE-3-PHOSPHATE DEHYDROGENASE /// GLYCERALDEHYDE /// GLYCERALDEHYDE-3-PHOSPHATE DEHYDROGENASE 3	K00134
sca006.g100050.t1	0.76	0.42	0.470272	0.784718	1.14691	1.68126	3	1	11	1	0	0	0	1	PREDICTED: MAGNESIUM TRANSPORTER MRS2- /// MAGNESIUM TRANSPORTER MRS2-3 /// MG2+ TRANSPORTER, CORA-LIKE	0
sca006.g100100.t1	-0.08	0.63	0.689962	0.00943776	0.255456	0.260907	305	333	494	267	166	281	460	423	PREDICTED: DNAJ DOMAIN-CONTAINING /// DNAJ DOMAIN-CONTAINING, PUTATIVE /// DNAJ, HEAT SHOCK 40 KDA	K03686
sca006.g100150.t1	2.47	-0.17	0.114061	0.940658	1.00543	1.54561	3	1	43	3	2	0	0	2	UNKNOWN	0
sca006.g100200.t1	0.55	1.85	0.0561276	2.6e-05	0.280606	0.29207	138	124	241	227	71	118	440	438	UNKNOWN	0
sca006.g100250.t1	-0.09	0.36	0.811485	0.326809	0.362024	0.366462	55	67	112	39	41	56	73	89	PREDICTED: SULFUR STRESS REGULATOR /// SNF1-LIKE /// KINASE-LIKE	K14498
sca006.g100300.t1	1.38	2.32	0.00168228	3.39e-05	0.332857	0.345006	59	49	164	186	30	54	290	254	PREDICTED: CSE FAMILY	0
sca006.g100300.t3	2.57	2.31	0.0065762	0.00691736	0.830012	0.752993	2	5	25	30	4	5	28	35	PREDICTED: CSE FAMILY	0
sca006.g100350.t1	0.7	2.47	0.0366151	9.87e-06	0.26821	0.291064	571	567	1042	1144	290	482	2456	3044	PREDICTED: CINNAMYL ALCOHOL DEHYDROGENASE /// PUTATIVE CINNAMYL ALCOHOL DEHYDROGENASE /// ALCOHOL DEHYDROGENASE, PUTATIVE	K00083
sca006.g100400.t1	0.44	2.47	0.208589	2.98e-05	0.256275	0.28095	316	332	487	565	139	240	1201	1507	UNKNOWN	0
sca006.g100450.t1	4.58	9.44	0.0073101	2.18e-05	1.27497	1.21745	0	0	12	20	0	0	320	652	PREDICTED: PUTATIVE SUGAR PHOSPHATE/PHOSPHATE TRANSLOCATOR /// BNAA02G32000D /// BNAC07G29360D	0
sca006.g100450.t2	0.5	2.68	0.292298	0.000110459	0.373237	0.373929	44	44	75	82	22	39	202	318	PREDICTED: PUTATIVE SUGAR PHOSPHATE/PHOSPHATE TRANSLOCATOR /// BNAA02G32000D /// BNAC07G29360D	0
sca006.g100500.t1	0.22	0.74	0.316417	0.00508184	0.255765	0.259482	375	371	616	442	192	365	587	582	UNKNOWN	0
sca006.g100550.t1	-0.13	-0.37	0.743406	0.383646	0.391261	0.41564	47	45	59	45	24	63	33	51	UNKNOWN	0
sca006.g100600.t1	-1.23	-1.39	0.000541956	0.000265036	0.266931	0.276256	328	329	196	148	254	299	152	125	UNKNOWN	0
sca006.g100600.t2	-0.07	-1.74	0.89495	0.0242558	0.47998	0.618434	19	32	36	22	21	33	6	16	UNKNOWN	0
sca006.g100650.t1	-0.33	0.2	0.153428	0.377474	0.267119	0.268619	238	198	277	155	153	196	225	299	PREDICTED: AMINO ACID PERMEASE 2 /// AMINO ACID PERMEASE /// AMINO ACID PERMEASE 3-LIKE	0
sca006.g100660.t1	0.53	1.66	0.026844	6.6e-06	0.282747	0.277625	130	124	283	174	111	150	462	617	#N/A	#N/A
sca006.g100700.t1	1.93	3.58	0.310266	0.0597037	1.41957	1.33729	1	0	19	0	0	0	6	9	PREDICTED: AQUAPORIN-1 /// AQUAPORIN-1 ISOFORM X1 /// AQUAPORIN	0
sca006.g100700.t3	3.09	0.56	0.167489	0.80665	1.41609	1.51012	0	0	29	0	0	1	0	5	PREDICTED: AQUAPORIN-1 /// AQUAPORIN-1 ISOFORM X1 /// AQUAPORIN	0
sca006.g100750.t1	4.16	2.3	0.110862	0.314026	1.25263	1.14099	1	0	60	3	1	1	5	15	UNKNOWN	0
sca006.g100800.t1	1.59	4.41	0.00026453	1.02e-07	0.267058	0.317975	217	169	621	755	105	190	3547	4530	PREDICTED: SHORT-CHAIN DEHYDROGENASE /// OXIDOREDUCTASE, SHORT CHAIN DEHYDROGENASE/REDUCTASE FAMILY /// DEHYDROGENASE	K11170
sca006.g100850.t1	-0.42	-0.11	0.166423	0.729868	0.329156	0.353814	92	94	104	68	44	87	61	96	UNKNOWN	0
sca006.g100900.t1	3.41	0.01	0.078187	0.995845	1.00938	1.07432	2	1	73	5	4	2	2	6	UNKNOWN	0
sca006.g100950.t1	-0.63	-0.64	0.00506103	0.00529493	0.260209	0.266765	329	274	302	180	180	305	200	197	PREDICTED: PROTEIN OS-9 /// PROTEIN OS-9 ISOFORM X /// PROTEIN OS-9-LIKE	K10088
sca006.g101000.t1	0.26	-0.67	0.408015	0.0588837	0.322096	0.339967	84	80	194	67	68	112	56	92	UNKNOWN	0
sca006.g101050.t1	-1.94	-4.57	0.000259458	2.56e-08	0.414589	0.366394	24747	20730	6871	7085	17274	20716	1102	1024	PREDICTED: AMINE OXIDASE /// FAD DEPENDENT OXIDOREDUCTASE FAMILY /// MONOAMINE OXIDASE	K00274
sca006.g101100.t1	0.34	-0.2	0.284426	0.54168	0.297565	0.311042	99	116	228	114	107	99	106	123	PREDICTED: GLUTAMATE RECEPTOR /// GLUTAMATE RECEPTOR /// GLUTAMATE RECEPTOR 3.5-LIKE	0
sca006.g101150.t1	-0.68	-0.19	0.0444692	0.587009	0.423324	0.470343	44	43	37	30	18	36	33	28	PREDICTED: AMINO ACID ABC TRANSPORTER SUBSTRATE-BINDING, PAAT FAMILY /// GLUTAMATE RECEPTOR 3.4-LIKE /// GLUTAMATE RECEPTOR	K05206
sca006.g101150.t2	-1.86	-4.87	0.0004612	2.59e-07	0.27681	0.317615	1708	1476	443	610	1923	1869	92	82	PREDICTED: AMINO ACID ABC TRANSPORTER SUBSTRATE-BINDING, PAAT FAMILY /// GLUTAMATE RECEPTOR 3.4-LIKE /// GLUTAMATE RECEPTOR	K05206
sca006.g101200.t1	2.82	2.74	2.38e-05	6.05e-05	0.383115	0.414392	34	22	265	216	19	24	198	179	PREDICTED: MEIOTIC NUCLEAR DIVISION-LIKE	0
sca006.g101250.t1	0.3	0.33	0.413112	0.433368	0.308848	0.348283	99	91	252	72	37	87	88	106	UNKNOWN	0
sca006.g101300.t1	-0.31	-1.19	0.403689	0.0157701	0.340652	0.392003	91	73	138	41	46	93	26	55	PREDICTED: UNCHARACTERIZED OXIDOREDUCTASE C663.09C /// OS12G0609500 /// PUTATIVE OXIDOREDUCTASE	0
sca006.g101350.t1	-0.53	-1.62	0.276586	0.0252246	0.525697	0.704088	24	25	40	8	13	24	6	9	UNKNOWN	0
sca006.g101400.t1	2.12	-1.09	0.272166	0.601671	1.50072	1.66463	0	0	9	0	1	0	0	0	UNKNOWN	0
sca006.g101450.t1	-0.93	-0.45	0.0209236	0.237107	0.335754	0.348326	128	91	112	38	45	116	81	65	PREDICTED: GERANYLGERANYL TRANSFERASE TYPE-2 SUBUNIT ALPHA /// PROTEIN PRENYLYLTRANSFERASE /// GERANYLGERANYL TRANSFERASE TYPE-2 SUBUNIT ALPHA ISOFORM X2	K14050
sca006.g101500.t2	1.91	-0.17	0.156905	0.916324	1.23891	1.54561	0	3	11	2	2	0	0	2	PREDICTED: ACTIN-RELATED /// BNAA08G22640D /// ACTIN-LIKE	0
sca006.g101550.t1	-2.06	-1.92	5.89e-06	2.38e-05	0.315337	0.341398	227	222	83	50	103	203	46	56	PREDICTED: MT0044F	0
sca006.g101650.t1	2.41	0.74	8.66e-05	0.1313	0.344568	0.392925	37	46	279	258	23	50	90	67	UNKNOWN	0
sca006.g101750.t1	3.32	0.41	0.0243207	0.779799	1.36686	1.52921	0	0	9	3	0	1	0	4	UNKNOWN	0
sca006.g101800.t1	0.9	1.01	0.0836897	0.1165	0.461109	0.578527	21	21	44	58	6	20	40	27	UNKNOWN	0
sca006.g101800.t2	1.39	1.51	0.045568	0.0913768	0.915378	1.2046	3	3	12	10	1	1	4	6	UNKNOWN	0
sca006.g101850.t1	1.39	1.05	8.07e-05	0.001979	0.316962	0.363041	71	61	275	158	30	56	109	120	PREDICTED: UPF0187-DOMAIN-CONTAINING /// UPF0187, CHLOROPLASTIC /// BESTROPHIN	K08994
sca006.g101900.t1	-0.03	-0.32	0.875903	0.131273	0.256835	0.261379	305	259	380	291	179	323	251	261	UNKNOWN	0
sca006.g101950.t1	-0.28	0.65	0.287266	0.024948	0.26474	0.26259	751	748	760	713	293	606	819	923	PREDICTED: NAD-DEPENDENT SIRTUIN-2 /// NAD-DEPENDENT /// NAD-DEPENDENT DEACETYLASE SIRTUIN-2-LIKE	K11412
sca006.g102000.t1	-0.98	-2.08	0.000664317	6.32e-07	0.271708	0.263874	1149	1143	773	629	587	931	235	228	PREDICTED: ATP-DEPENDENT DNA HELICASE DDM1 /// ATP-DEPENDENT DNA HELICASE DDM1-LIKE /// SNF2 SUPER FAMILY	K19001
sca006.g102050.t1	-1.03	-2.36	0.00101695	1.4e-06	0.262193	0.281544	805	846	620	383	357	583	126	109	UNKNOWN	0
sca006.g102100.t2	2.42	0.8	0.176707	0.674487	1.47242	1.62804	0	0	13	0	0	0	0	2	PREDICTED: EMBRYOGENESIS-ASSOCIATED /// EMBRYOGENESIS-ASSOCIATED ISOFORM X2 /// EMBRYOGENESIS-ASSOCIATED ISOFORM X1	0
sca006.g102100.t3	1.31	1.51	0.000802331	0.000594704	0.39293	0.437078	32	30	108	83	17	27	82	82	PREDICTED: EMBRYOGENESIS-ASSOCIATED /// EMBRYOGENESIS-ASSOCIATED ISOFORM X2 /// EMBRYOGENESIS-ASSOCIATED ISOFORM X1	0
sca006.g102150.t1	1	1.5	0.00157537	5.42e-05	0.329584	0.323258	69	54	196	110	45	73	227	204	PREDICTED: RING FINGER /// RING FINGER-LIKE /// RING FINGER ISOFORM X2	K15698
sca006.g102200.t1	1.55	1.04	0.0338353	0.186286	0.427502	0.494685	21	27	187	32	14	20	39	53	PREDICTED: PEPTIDASE /// PUTATIVE DIPEPTIDASE /// PEPTIDASE U34	K08659
sca006.g102250.t1	3.69	-0.55	0.0699392	0.825118	0.94483	1.25609	3	1	98	9	2	2	0	8	UNKNOWN	0
sca006.g102260.t1	4.08	-0.34	0.0946858	0.897779	1.16553	1.33269	2	0	73	4	2	1	0	6	#N/A	#N/A
sca006.g102300.t1	4.17	3.07	0.033143	0.133866	0.896805	0.996719	4	1	159	15	8	0	13	23	UNKNOWN	0
sca006.g102350.t1	-0.23	-0.19	0.321093	0.436244	0.270276	0.28074	196	196	275	145	107	213	166	189	PREDICTED: SCRAMBLASE-DOMAIN-CONTAINING /// ALTERED INHERITANCE RATE OF MITOCHONDRIA-LIKE ISOFORM X2 /// ALTERED INHERITANCE RATE OF MITOCHONDRIA	0
sca006.g102400.t1	2.07	1.67	6.44e-06	3.24e-05	0.292385	0.281702	558	568	2773	2829	360	599	2148	1768	UNKNOWN	0
sca006.g102450.t1	2.73	3.22	2.3e-06	8.79e-07	0.281881	0.301705	194	168	1420	1415	66	145	1418	1066	PREDICTED: ISOFORM X /// ISOFORM X1 /// ISOFORM X2	K03798
sca006.g102460.t1	-0.06	-0.96	0.879484	0.0469266	0.270223	0.31075	211	165	344	131	115	161	72	114	#N/A	#N/A
sca006.g102500.t1	-0.93	-0.02	0.00547878	0.951226	0.256397	0.255436	529	470	315	319	221	492	412	452	PREDICTED: POLYADENYLATE-BINDING-LIKE /// POLYADENYLATE-BINDING /// POLYADENYLATE-BINDING ISOFORM X2	K14396
sca006.g102550.t1	-1.23	-0.43	0.00377775	0.220441	0.258716	0.254761	688	631	330	351	231	640	354	402	PREDICTED: AMPKR1M /// CBL-INTERACTING SERINE/THREONINE-PROTEIN KINASE 5-LIKE /// PUTATIVE	K08796
sca006.g102600.t1	2.94	-0.92	0.0626428	0.596362	0.856675	1.0261	1	7	72	9	8	3	2	4	PREDICTED: MULTISPECIES: /// NHL DOMAIN-CONTAINING	0
sca006.g102650.t1	2.68	1.15	0.0375372	0.377729	0.655157	0.726953	6	8	153	16	10	4	16	19	UNKNOWN	0
sca006.g102700.t1	-1	-0.83	0.00028404	0.00122301	0.256917	0.25802	563	532	378	287	253	458	263	243	UNKNOWN	0
sca006.g102750.t1	-0.96	-1.08	0.00241718	0.00153077	0.311301	0.325351	141	136	94	81	101	143	63	87	UNKNOWN	0
sca006.g102800.t1	0.22	-0.38	0.734546	0.633779	0.53004	0.655921	21	16	53	10	17	10	13	11	PREDICTED: PROTEIN MPV17-LIKE, PARTIAL /// PEROXISOMAL MEMBRANE MPV17/PMP22-LIKE 2 /// PEROXISOMAL MEMBRANE MPV17/PMP22-LIKE	K13348
sca006.g102850.t1	0.57	-1.28	0.205979	0.0493875	0.322131	0.437315	95	59	233	72	41	60	19	36	PREDICTED: ZINC FINGER MYND DOMAIN-CONTAINING /// ZINC FINGER MYND DOMAIN-CONTAINING-LIKE /// ZINC FINGER MYND DOMAIN	0
sca006.g102900.t1	5.75	1.44	4.72e-05	0.182838	0.979238	1.12141	6	0	149	97	2	1	5	7	UNKNOWN	0
sca006.g102950.t1	1.62	0.68	2.68e-05	0.0182722	0.270787	0.282641	162	159	603	578	91	154	247	255	PREDICTED: ACYL-COENZYME A THIOESTERASE 9, MITOCHONDRIAL /// ACYL-COENZYME A THIOESTERASE 9, MITOCHONDRIAL-LIKE /// ACYL-COENZYME A THIOESTERASE 9, MITOCHONDRIAL-LIKE ISOFORM X1	K17361
sca006.g103000.t1	0.46	0.75	0.0494875	0.00669208	0.275415	0.296288	139	156	343	172	80	111	193	224	UNKNOWN	0
sca006.g103050.t1	1.09	1.14	0.0178994	0.0360132	0.394039	0.480025	37	29	149	44	15	21	51	53	PREDICTED: ACYL-COENZYME A THIOESTERASE 9, MITOCHONDRIAL /// ACYL-COENZYME A THIOESTERASE 9, MITOCHONDRIAL-LIKE /// OS09G0517700	K17361
sca006.g103100.t1	0.74	0.98	0.149287	0.0850794	0.584846	0.638684	11	13	24	28	5	15	24	26	PREDICTED: ISOFORM X1 /// ISOFORM X /// ISOFORM X2	0
sca006.g103150.t1	-0.6	-0.1	0.0569758	0.745424	0.301046	0.334909	135	140	134	90	69	83	104	81	UNKNOWN	0
sca006.g103150.t3	-0.56	-0.41	0.0770978	0.207699	0.303531	0.325918	125	135	115	103	81	105	106	78	UNKNOWN	0
sca006.g103200.t3	-0.62	-0.47	0.0883216	0.177631	0.368141	0.362783	72	61	50	59	58	73	56	66	PREDICTED: AMIDINOTRANSFERASE /// , CONSERVED	0
sca006.g103250.t1	-0.15	-0.75	0.55306	0.026291	0.268302	0.317087	186	210	234	201	81	162	75	109	UNKNOWN	0
sca006.g103300.t1	1.26	0.96	0.000262714	0.00159811	0.268702	0.26201	368	494	1315	1123	239	406	784	822	PREDICTED: GRAVES DISEASE CARRIER /// GRAVES DISEASE CARRIER-LIKE /// ISOFORM X1	0
sca006.g103300.t4	0.99	0.34	0.256345	0.712288	0.873043	0.945247	5	3	11	10	5	3	3	12	PREDICTED: GRAVES DISEASE CARRIER /// GRAVES DISEASE CARRIER-LIKE /// ISOFORM X1	0
sca006.g103350.t1	1.24	0.99	0.000180989	0.00104791	0.262083	0.262237	233	246	684	668	179	281	553	626	PREDICTED: NAD-DEPENDENT SIRTUIN-5, MITOCHONDRIAL /// NAD-DEPENDENT /// NAD-DEPENDENT DEACETYLASE SIRTUIN-5-LIKE	K12410
sca006.g103400.t1	1.08	0.48	0.000860225	0.0854383	0.29541	0.316873	86	103	357	158	59	100	128	158	UNKNOWN	0
sca006.g103450.t1	0.23	-0.04	0.381323	0.863036	0.260078	0.255296	549	476	711	717	282	443	467	438	PREDICTED: VACUOLAR-ASSOCIATED HOMOLOG /// VACUOLAR-ASSOCIATED /// VACUOLAR-ASSOCIATED HOMOLOG ISOFORM X1	K12479
sca006.g103500.t1	-0.74	-0.43	0.00302532	0.0524498	0.25576	0.256159	453	413	369	264	273	373	304	322	PREDICTED: CALCIUM-DEPENDENT /// CALCIUM-DEPENDENT 3-LIKE /// CALCIUM-DEPENDENT	K13412
sca006.g103550.t1	-1.45	-0.89	6.99e-05	0.00327529	0.271856	0.276904	344	317	177	121	149	298	153	150	UNKNOWN	0
sca006.g103600.t1	-0.53	0.57	0.243714	0.221958	0.32219	0.330878	107	95	68	120	41	98	123	134	PREDICTED: NITRIC OXIDE SYNTHASE-INTERACTING-LIKE /// OS03G0279900 /// UNNAMED PRODUCT	K13125
sca006.g103600.t3	-0.79	0.44	0.0126037	0.145983	0.302488	0.320155	143	146	117	89	54	103	126	145	PREDICTED: NITRIC OXIDE SYNTHASE-INTERACTING-LIKE /// OS03G0279900 /// UNNAMED PRODUCT	K13125
sca006.g103650.t1	-0.59	0.11	0.0179089	0.640243	0.29449	0.32016	147	150	136	107	64	106	110	126	UNKNOWN	0
sca006.g103700.t1	1.39	-1.07	0.0824569	0.320858	0.419786	0.596967	25	27	217	25	18	24	9	17	PREDICTED: H(+)/HEXOSE COTRANSPORTER 2 /// SUGAR TRANSPORTER, PARTIAL /// RECNAME: FULL=H(+)/HEXOSE COTRANSPORTER 2; ALTNAME: FULL=GALACTOSE/H(+) SYMPORTER	0
sca006.g103750.t1	3.19	2.93	0.00029928	0.000517399	0.560194	0.551738	14	7	171	74	13	8	81	115	UNKNOWN	0
sca006.g103800.t1	2.51	2.61	0.000327589	0.000457479	0.556276	0.605421	14	8	80	77	5	13	59	87	PREDICTED: PROTEIN PHOSPHATASE 2C CONTAINING /// PUTATIVE PP2C /// PROTEIN PHOSPHATASE 2C	0
sca006.g103800.t3	2	2.25	4.81e-05	2.66e-05	0.305253	0.320553	75	72	341	375	50	62	322	370	PREDICTED: PROTEIN PHOSPHATASE 2C CONTAINING /// PUTATIVE PP2C /// PROTEIN PHOSPHATASE 2C	0
sca006.g103850.t1	1.93	2.04	7.8e-06	4.75e-06	0.275646	0.275273	388	334	1629	1626	208	323	1410	1391	UNKNOWN	0
sca006.g103900.t1	2.48	0	0.212499	0.999197	1.46689	1.37099	0	0	14	0	1	1	2	1	PREDICTED: SQUAMOSA PROMOTER-BINDING-LIKE /// TEOSINTE GLUME ARCHITECTURE 1 /// SQUAMOSA PROMOTER	0
sca006.g103900.t3	0.32	0.92	0.499265	0.142367	0.510434	0.655925	18	19	30	28	8	9	27	17	PREDICTED: SQUAMOSA PROMOTER-BINDING-LIKE /// TEOSINTE GLUME ARCHITECTURE 1 /// SQUAMOSA PROMOTER	0
sca006.g103950.t1	0.1	-0.35	0.646302	0.123677	0.260997	0.25557	565	559	776	669	340	605	433	509	PREDICTED: IAA-AMINO ACID HYDROLASE ILR1-LIKE /// IAA-AMINO ACID HYDROLASE ILR1-LIKE 4-LIKE /// IAA-AMINO ACID HYDROLASE ILR1-LIKE	K14664
sca006.g104000.t1	-1.37	-1.08	0.000541755	0.0026141	0.260708	0.256202	781	758	372	349	362	723	317	321	UNKNOWN	0
sca006.g104050.t1	2.97	3.64	0.00106379	0.000624219	0.61355	0.699068	8	8	120	50	5	5	70	105	PREDICTED: ZYGOTE-SPECIFIC /// ZYGOTE SPECIFIC, ZYS1-LIKE /// TRANSCRIPTION FACTOR, ZYGOTE-SPECIFIC	0
sca006.g104100.t1	1.21	0.02	0.0631017	0.973717	0.432401	0.520723	20	30	139	29	15	23	23	27	PREDICTED: CARBOHYDRATE KINASE /// SUGAR KINASE /// CARBOHYDRATE KINASE PFKB	0
sca006.g104150.t1	2.28	2.85	3.66e-05	2.1e-05	0.379851	0.445798	31	28	187	171	13	23	134	215	UNKNOWN	0
sca006.g104200.t2	-2.33	0.58	0.0520807	0.450886	1.3918	0.959365	4	2	0	1	2	5	7	7	PREDICTED: TRANSMEMBRANE-LIKE /// TRANSMEMBRANE /// TRANSMEMBRANE-LIKE ISOFORM X1	0
sca006.g104250.t1	0.13	0.41	0.824159	0.514985	0.840281	0.893814	6	6	12	5	3	6	7	9	UNKNOWN	0
sca006.g104300.t1	-0.9	0.11	0.0124699	0.704968	0.288663	0.283813	1748	1699	1054	1131	756	1429	1487	1463	PREDICTED: CYSTEINE SYNTHASE /// CYSTEINE SYNTHASE, CHLOROPLASTIC/CHROMOPLASTIC /// PYRIDOXAL-PHOSPHATE DEPENDENT ENZYME	K01738
sca006.g104350.t1	-0.95	-1.28	0.00403703	0.000676977	0.256477	0.265962	512	479	314	307	246	436	173	184	PREDICTED: N-ACYLNEURAMINATE-9-PHOSPHATASE /// N-ACYLNEURAMINATE-9-PHOSPHATASE-LIKE /// N-ACYLNEURAMINATE-9-PHOSPHATASE ISOFORM X1	K01097
sca006.g104400.t1	2.17	-0.04	0.0230411	0.971526	0.403906	0.532767	29	22	308	54	22	16	12	39	UNKNOWN	0
sca006.g104450.t1	3.09	0.62	0.0248551	0.651576	0.688775	0.774014	8	4	143	23	10	4	7	19	UNKNOWN	0
sca006.g104500.t1	0.95	1.52	0.000525701	1.11e-05	0.282756	0.288257	127	110	367	206	77	126	336	417	UNKNOWN	0
sca006.g104550.t1	0.63	1.59	0.0207893	4.49e-05	0.272532	0.2853	142	161	292	276	84	131	402	435	UNKNOWN	0
sca006.g104600.t1	3.45	1.45	0.0239019	0.27051	1.18403	1.12297	2	0	25	7	2	1	3	11	UNKNOWN	0
sca007.g100100.t1	2.28	1.39	0.251132	0.587717	1.17292	1.55209	4	0	33	1	0	0	0	5	UNKNOWN	0
sca007.g100150.t1	4.99	0.22	0.0624859	0.939021	1.22041	1.42839	0	1	90	8	3	0	0	5	UNKNOWN	0
sca007.g100200.t1	-0.66	-1.05	0.0224662	0.00192738	0.255576	0.266984	505	465	546	250	180	438	155	208	PREDICTED: GDT1-LIKE, CHLOROPLASTIC /// GDT1-LIKE, CHLOROPLASTIC-LIKE /// UPF0016-DOMAIN-CONTAINING	0
sca007.g100250.t1	-0.67	-0.87	0.00278508	0.000509787	0.255706	0.261033	420	386	372	251	225	414	197	248	PREDICTED: MITOCHONDRIAL TRNA-SPECIFIC 2-THIOURIDYLASE 1-LIKE /// TRNA-SPECIFIC 2-THIOURIDYLASE MNMA /// MITOCHONDRIAL TRNA-SPECIFIC 2-THIOURIDYLASE 1	K00566
sca007.g100300.t1	0.13	0.24	0.713515	0.514436	0.304743	0.313286	94	118	252	69	59	123	123	149	UNKNOWN	0
sca007.g100350.t1	-1.68	-1.48	2.83e-05	7.36e-05	0.269024	0.264058	1205	1177	453	437	742	1235	462	440	PREDICTED: MITOCHONDRIAL DICARBOXYLATE/TRICARBOXYLATE TRANSPORTER DTC /// MITOCHONDRIAL /// MITOCHONDRIAL SUBSTRATE CARRIER	0
sca007.g100350.t3	-1.89	-1.47	0.000168192	0.00100193	0.27936	0.27296	1694	1752	491	621	995	1711	642	596	PREDICTED: MITOCHONDRIAL DICARBOXYLATE/TRICARBOXYLATE TRANSPORTER DTC /// MITOCHONDRIAL /// MITOCHONDRIAL SUBSTRATE CARRIER	0
sca007.g100350.t4	2.59	0.85	0.165939	0.622987	1.45709	1.40578	0	0	16	0	2	0	1	3	PREDICTED: MITOCHONDRIAL DICARBOXYLATE/TRICARBOXYLATE TRANSPORTER DTC /// MITOCHONDRIAL /// MITOCHONDRIAL SUBSTRATE CARRIER	0
sca007.g100400.t1	-1.71	-1.46	0.000122957	0.000347223	0.315653	0.306291	3689	3988	1387	1386	2143	3777	1345	1367	PREDICTED: CALCIUM-BINDING MITOCHONDRIAL CARRIER-1, PARTIAL /// CALCIUM-BINDING MITOCHONDRIAL CARRIER-1 /// MITOCHONDRIAL SUBSTRATE CARRIER	K14684
sca007.g100450.t1	-1.43	-1.03	6.92e-05	0.000731185	0.27031	0.260689	1223	1193	622	464	556	1042	472	506	PREDICTED: 26S PROTEASOME NON-ATPASE REGULATORY SUBUNIT 11 /// 26S PROTEASOME /// 26S PROTEASOME NON-ATPASE REGULATORY SUBUNIT 11 HOMOLOG	K03036
sca007.g100500.t2	-2.43	-1.92	9.51e-06	9.59e-05	0.295974	0.303227	383	351	82	87	149	360	82	81	UNKNOWN	0
sca007.g100500.t3	0.47	0.36	0.739849	0.798374	1.56786	1.55387	1	0	3	0	1	0	0	3	UNKNOWN	0
sca007.g100550.t1	-0.6	-0.67	0.546676	0.574421	0.957826	1.14918	8	4	12	1	1	6	5	1	PREDICTED: ENDONUCLEASE/EXONUCLEASE/PHOSPHATASE FAMILY /// , VARIANT	0
sca007.g100550.t2	0.08	0.85	0.912435	0.369819	0.652008	0.879723	15	8	15	15	1	11	13	9	PREDICTED: ENDONUCLEASE/EXONUCLEASE/PHOSPHATASE FAMILY /// , VARIANT	0
sca007.g100550.t3	0.98	-2.95	0.335482	0.0543433	1.03241	1.45281	2	3	15	2	2	3	0	0	PREDICTED: ENDONUCLEASE/EXONUCLEASE/PHOSPHATASE FAMILY /// , VARIANT	0
sca007.g100600.t1	2.83	1.26	0.152934	0.631225	1.04688	1.4447	2	1	61	2	1	0	0	11	UNKNOWN	0
sca007.g100650.t1	2.61	0.53	0.230616	0.847741	1.00334	1.31664	3	1	63	2	1	1	0	13	UNKNOWN	0
sca007.g100700.t1	1.63	0.22	0.440236	0.92053	1.34865	1.42839	2	0	21	0	3	0	0	5	UNKNOWN	0
sca007.g100700.t2	2.54	0.8	0.154376	0.673602	1.4618	1.62804	0	0	15	0	0	0	0	2	UNKNOWN	0
sca007.g100750.t1	0.55	-0.25	0.0586025	0.414286	0.26416	0.300013	191	188	396	284	75	182	95	183	PREDICTED: GLYCOSYLTRANSFERASE FAMILY 77	0
sca007.g100800.t1	2.15	1.23	1.17e-05	0.00293022	0.335417	0.380964	65	34	299	220	29	40	91	120	PREDICTED: INITIATION FACTOR 2B /// TRANSLATION INITIATION FACTOR IF-2 /// INITIATION FACTOR 2B RELATED	K08963
sca007.g100850.t1	0.43	0.86	0.0911898	0.00426045	0.258485	0.26782	273	213	538	284	138	194	402	376	UNKNOWN	0
sca007.g100900.t1	0.51	0.79	0.198661	0.0533507	0.407839	0.396029	33	34	78	42	26	42	77	75	UNKNOWN	0
sca007.g100950.t1	1.37	1.89	0.000209338	2.14e-05	0.273462	0.288757	138	146	580	339	95	102	479	460	PREDICTED: PROTEIN KINASE /// KINASE-LIKE /// SERINE/THREONINE-PROTEIN KINASE SAPK	K14498
sca007.g101000.t2	0.87	1.6	0.0655585	0.00698087	0.473199	0.53766	19	21	52	39	11	14	53	47	PREDICTED: ANKYRIN REPEAT-CONTAINING /// ANKYRIN /// ANKYRIN-1-LIKE	0
sca007.g101050.t1	1.27	0.79	0.201684	0.470759	0.623352	0.710554	6	16	74	8	4	12	13	23	PREDICTED: ISOFORM X1 /// TPA:, PARTIAL /// ISOFORM X	0
sca007.g101150.t2	2.35	-0.4	0.137008	0.817008	1.47846	1.70279	0	0	12	0	0	0	0	0	UNKNOWN	0
sca007.g101200.t1	0.09	0.06	0.74165	0.85779	0.351837	0.406767	71	53	87	75	29	47	46	56	PREDICTED: CERAMIDE KINASE /// CERAMIDE KINASE ISOFORM X2 /// CERAMIDE KINASE ISOFORM X1	0
sca007.g101200.t2	1.33	1.32	0.0421706	0.0678959	0.594852	0.668225	8	14	56	17	7	8	19	32	PREDICTED: CERAMIDE KINASE /// CERAMIDE KINASE ISOFORM X2 /// CERAMIDE KINASE ISOFORM X1	0
sca007.g101200.t3	-3.79	-1.38	7.83e-07	0.000540017	0.413408	0.313766	222	252	22	20	132	185	77	80	PREDICTED: CERAMIDE KINASE /// CERAMIDE KINASE ISOFORM X2 /// CERAMIDE KINASE ISOFORM X1	0
sca007.g101250.t1	4.84	0.66	0.130987	0.838791	1.0869	1.15304	3	0	148	10	3	1	0	31	UNKNOWN	0
sca007.g101300.t1	4.04	0.45	0.100034	0.858909	1.25769	1.39827	1	0	52	3	3	0	0	7	UNKNOWN	0
sca007.g101350.t1	-1.34	-2.23	0.000565316	4.94e-06	0.277973	0.266806	1473	1509	696	705	813	1384	287	308	UNKNOWN	0
sca007.g101400.t1	-1.04	-0.18	0.00230022	0.531865	0.352771	0.378595	94	91	67	44	41	62	64	54	PREDICTED: BETA-ADAPTIN-LIKE /// BETA-ADAPTIN-LIKE-LIKE /// ADAPTIN N, PARTIAL	0
sca007.g101400.t2	-0.59	-0.31	0.122883	0.434976	0.336442	0.373774	90	88	64	89	43	70	69	50	PREDICTED: BETA-ADAPTIN-LIKE /// BETA-ADAPTIN-LIKE-LIKE /// ADAPTIN N, PARTIAL	0
sca007.g101400.t4	-0.98	-0.35	0.00903981	0.295681	0.369219	0.382173	82	70	46	50	48	57	50	56	PREDICTED: BETA-ADAPTIN-LIKE /// BETA-ADAPTIN-LIKE-LIKE /// ADAPTIN N, PARTIAL	0
sca007.g101400.t5	-0.26	0.38	0.491663	0.420334	0.514798	0.635504	26	18	26	19	6	17	20	18	PREDICTED: BETA-ADAPTIN-LIKE /// BETA-ADAPTIN-LIKE-LIKE /// ADAPTIN N, PARTIAL	0
sca007.g101450.t1	-0.7	-0.2	0.00703933	0.38669	0.264057	0.28025	283	258	216	191	124	191	180	173	UNKNOWN	0
sca007.g101500.t1	2.62	1.24	0.143901	0.472286	0.600243	0.600472	13	6	211	17	15	7	15	53	UNKNOWN	0
sca007.g101550.t1	-0.21	0.27	0.551586	0.449844	0.301043	0.298009	1776	1785	2141	1576	1078	1641	2388	1872	PREDICTED: ISOFORM X1 /// ISOFORM X /// ISOFORM X2	0
sca007.g101600.t1	-0.44	-1.08	0.155571	0.00275921	0.263905	0.256189	786	746	692	656	411	622	360	278	UNKNOWN	0
sca007.g101650.t1	-0.28	-1.83	0.244417	5.3e-05	0.25802	0.316787	296	271	282	284	145	237	62	76	PREDICTED: DNAJ-LIKE ZINC-FINGER	0
sca007.g101700.t1	0.81	1.03	0.00165928	0.000399051	0.260996	0.272162	227	203	588	352	119	174	390	381	PREDICTED: BETA-GALACTOSIDASE 17 /// BETA-GALACTOSIDASE 17-LIKE /// BETA-GALACTOSIDASE 17-LIKE ISOFORM X1	K12309
sca007.g101750.t1	2.19	1.07	0.00893551	0.120912	0.760853	0.703652	2	10	42	16	4	11	22	19	PREDICTED: PROTEIN PHOSPHATASE 1G /// PROTEIN PHOSPHATASE 1G-LIKE /// PROTEIN PHOSPHATASE	K17499
sca007.g101750.t2	-0.98	-0.51	0.0115783	0.175447	0.320005	0.350442	107	146	76	82	47	112	75	64	PREDICTED: PROTEIN PHOSPHATASE 1G /// PROTEIN PHOSPHATASE 1G-LIKE /// PROTEIN PHOSPHATASE	K17499
sca007.g101800.t1	-0.45	-0.43	0.123606	0.120271	0.289292	0.278079	1541	1495	1287	1346	839	1469	1053	1109	PREDICTED: PROBABLE 2C 60 ISOFORM 1 /// PROTEIN PHOSPHATASE 2C /// PP2C LIKE	K17499
sca007.g101850.t1	0.85	0.8	0.555728	0.603333	1.5248	1.62804	1	0	5	0	0	0	0	2	PREDICTED: INOSINE TRIPHOSPHATE PYROPHOSPHATASE /// PROBABLE INOSINE TRIPHOSPHATE PYROPHOSPHATASE-LIKE /// NUCLEOSIDE-TRIPHOSPHATE PYROPHOSPHATASE	K01519
sca007.g101900.t1	-1.59	-1.69	0.000166562	0.000142263	0.263516	0.276004	542	485	361	110	240	452	119	151	PREDICTED: DIHYDROFLAVONAL-4-REDUCTASE, PUTATIVE	0
sca007.g101950.t1	-1.28	-1.39	0.032578	0.0322086	0.351045	0.379849	111	113	134	18	64	100	30	52	UNKNOWN	0
sca007.g102000.t1	2.98	-0.41	0.124769	0.882454	0.759036	1.13632	6	3	153	9	4	2	0	16	UNKNOWN	0
sca007.g102050.t1	3.51	1.69	0.127799	0.546058	0.794287	1.01566	3	4	171	12	14	0	2	26	UNKNOWN	0
sca007.g102100.t1	0.46	-1.06	0.628718	0.38964	0.548154	0.702814	21	13	92	5	13	16	4	17	UNKNOWN	0
sca007.g102150.t1	2.29	1.19	0.11948	0.526469	1.01751	1.36778	1	3	34	3	2	0	1	5	UNKNOWN	0
sca007.g102200.t1	2.31	0.7	0.132873	0.701601	1.20666	1.51012	3	0	19	2	1	0	0	5	UNKNOWN	0
sca007.g102250.t1	-4.31	-4.74	8.07e-06	3.47e-06	0.30671	0.308629	4107	4092	606	94	2016	3643	114	154	PREDICTED: GLUTAMATE-1-SEMIALDEHYDE AMINOTRANSFERASE /// GLUTAMATE-1-SEMIALDEHYDE 2,1-AMINOMUTASE /// GLUTAMATE-1-SEMIALDEHYDE	K01845
sca007.g102300.t4	-0.07	0.75	0.923135	0.37636	0.760381	0.905694	9	7	9	11	1	10	10	9	UNKNOWN	0
sca008.g100050.t1	-0.02	0.97	0.952949	0.0146605	0.320169	0.350642	85	92	106	112	35	63	134	115	PREDICTED: ENOYL-COA DELTA ISOMERASE 1, MITOCHONDRIAL /// ENOYLCOA HYDRATASE/ISOMERASE /// 3,2-TRANS-ENOYL-COA ISOMERASE	K13238
sca008.g100100.t1	-0.02	-0.41	0.938153	0.173188	0.323373	0.362425	95	78	120	90	47	84	68	59	UNKNOWN	0
sca008.g100150.t1	0.28	1.43	0.30861	0.000539793	0.342461	0.378879	65	63	114	79	22	49	115	128	PREDICTED: AQUAPORIN-1	0
sca008.g100200.t1	-3.08	-2.62	1.19e-06	6.32e-06	0.315953	0.320864	432	426	87	41	194	383	48	70	PREDICTED: LENS FIBER MAJOR INTRINSIC /// AQUAPORIN-1 /// CHAIN A, AQUAPORIN-0 MEMBRANE JUNCTIONS REVEAL THE STRUCTURE OF A CLOSED WATER PORE	0
sca008.g100250.t1	0.38	-1.09	0.251486	0.0022026	0.30477	0.265302	1521	1609	2194	2612	645	1353	567	579	PREDICTED: UBIQUITIN-CONJUGATING ENZYME E2 1	0
sca008.g100300.t1	0.81	-0.95	0.456825	0.434302	0.817466	0.908307	3	10	31	3	5	9	4	5	PREDICTED: K(+) EFFLUX ANTIPORTER /// K(+) EFFLUX ANTIPORTER 4-LIKE /// K(+) EFFLUX ANTIPORTER 4-LIKE ISOFORM X1	0
sca008.g100300.t3	0.18	0.79	0.468666	0.00699286	0.309461	0.309709	89	104	176	96	59	102	185	172	PREDICTED: K(+) EFFLUX ANTIPORTER /// K(+) EFFLUX ANTIPORTER 4-LIKE /// K(+) EFFLUX ANTIPORTER 4-LIKE ISOFORM X1	0
sca008.g100350.t1	0.67	0.44	0.191609	0.438486	0.317309	0.361479	86	70	283	71	40	60	75	102	UNKNOWN	0
sca008.g100400.t1	-0.44	-1	0.132699	0.00235713	0.277956	0.263721	1212	1117	983	1054	660	1120	571	558	PREDICTED: CAMP-SPECIFIC 3&APOS;,5&APOS;-CYCLIC PHOSPHODIESTERASE 4D /// CAMP-SPECIFIC 3&APOS;,5&APOS;-CYCLIC PHOSPHODIESTERASE 4 /// CAMP-SPECIFIC 3&APOS;,5&APOS;-CYCLIC PHOSPHODIESTERASE 4C ISOFORM X2	K13293
sca008.g100450.t1	-0.38	-0.95	0.0945682	0.000966059	0.255168	0.260415	386	340	364	311	260	410	233	214	PREDICTED: TUFTELIN-INTERACTING /// TUFTELIN-INTERACTING-LIKE	K13103
sca008.g100500.t1	-0.99	0.12	0.0322012	0.783944	0.42832	0.468708	40	57	32	27	14	38	47	27	UNKNOWN	0
sca008.g100550.t1	-0.75	-0.55	0.111618	0.278879	0.508243	0.564055	24	32	28	13	14	24	22	13	PREDICTED: SEPTIN AND TUFTELIN-INTERACTING HOMOLOG 1-LIKE /// TUFTELIN-INTERACTING-LIKE /// TFP11-DOMAIN-CONTAINING	0
sca008.g100550.t3	0.02	-1.57	0.987331	0.272264	0.895397	1.26839	5	6	16	2	3	3	1	1	PREDICTED: SEPTIN AND TUFTELIN-INTERACTING HOMOLOG 1-LIKE /// TUFTELIN-INTERACTING-LIKE /// TFP11-DOMAIN-CONTAINING	0
sca008.g100600.t1	-0.57	-4.83	0.114223	5.85e-09	0.35088	0.310146	5034	5322	3891	4324	3480	5241	197	201	PREDICTED: ISOFORM X1 /// ISOFORM X /// ISOFORM X2	0
sca008.g100650.t1	-0.33	0.26	0.181064	0.295218	0.256201	0.256518	493	513	488	471	255	446	513	551	UNKNOWN	0
sca008.g100700.t2	1.65	1.62	0.00217067	0.00445769	0.41693	0.455423	28	21	89	108	12	29	81	80	PREDICTED: FIBRONECTIN, TYPE III /// N/A	0
sca008.g100700.t3	-0.44	0.09	0.122074	0.750751	0.279304	0.294346	170	180	154	166	93	140	156	164	PREDICTED: FIBRONECTIN, TYPE III /// N/A	0
sca008.g100750.t1	-0.15	-0.72	0.472478	0.00550687	0.25531	0.267167	363	298	495	258	173	333	163	227	PREDICTED: ACTIN-RELATED /// ACTIN-RELATED ISOFORM X2 /// ACTIN RELATED	K16615
sca008.g100800.t1	-0.18	0.1	0.351076	0.621979	0.256941	0.263978	299	282	385	248	150	265	250	319	PREDICTED: DRUG/METABOLITE TRANSPORTER SUPERFAMILY, PARTIAL /// PUTATIVE TRANSPORTER /// WAT1-RELATED, CHLOROPLASTIC	0
sca008.g100850.t1	-1.94	-1.76	6.79e-05	0.000161229	0.265444	0.267023	622	620	211	186	293	662	150	194	PREDICTED: GLUTATHIONE S-TRANSFERASE P /// FLAGELLAR ASSOCIATED /// CHAIN A, STRUCTURE OF PORCINE CLASS PI GLUTATHIONE S-TRANSFERASE &GT;GI|1943419|PDB|2GSR|B CHAIN B, STRUCTURE OF PORCINE CLASS PI GLUTATHIONE S-TRANSFERASE	K00799
sca008.g100900.t2	-0.2	-5.48	0.587288	0.00031113	0.39144	1.13603	44	49	47	55	25	56	0	2	UNKNOWN	0
sca008.g100950.t1	0.5	-4.98	0.246447	0.000232217	0.575721	1.29911	14	13	34	15	7	17	0	0	UNKNOWN	0
sca008.g101050.t1	-1.38	-1.28	7.13e-05	0.000241315	0.268645	0.28944	336	357	207	124	132	318	99	128	UNKNOWN	0
sca008.g101060.t1	-1.41	-1.35	4.13e-05	8.75e-05	0.263218	0.27409	439	411	226	166	188	414	142	149	#N/A	#N/A
sca008.g101100.t1	0.4	0.69	0.0765611	0.00799877	0.294881	0.306347	113	104	203	150	61	112	173	184	UNKNOWN	0
sca008.g101150.t1	1.11	1.37	0.00180184	0.000432595	0.260964	0.265878	271	241	969	463	179	245	651	781	PREDICTED: CELLULOSE SYNTHASE /// GLYCOSYL TRANSFERASE /// FAMILY 2 GLYCOSYL TRANSFERASE	K00694
sca008.g101200.t1	-0.14	-1.74	0.625841	0.000298605	0.276192	0.33565	176	164	263	129	103	195	47	67	PREDICTED: ANKYRIN-3 ISOFORM X /// ANKYRIN /// NACHT AND ANKYRIN DOMAIN	0
sca008.g101300.t1	0.42	1.29	0.0598685	5.44e-05	0.289862	0.294381	129	105	240	147	73	109	253	328	PREDICTED: THIOL-DISULFIDE OXIDOREDUCTASE LTO1 /// MEMBRANE /// VKOR-DOMAIN-CONTAINING	0
sca008.g101350.t1	1.76	0.22	0.366167	0.912902	1.43689	1.48506	0	1	15	0	2	0	1	1	UNKNOWN	K11723
sca008.g101350.t2	0.56	0.39	0.280878	0.385864	0.585064	0.514707	19	8	23	25	15	20	32	28	UNKNOWN	K11723
sca008.g101400.t1	0.16	0.6	0.479316	0.0197014	0.257551	0.260804	450	467	652	575	314	489	783	781	UNKNOWN	0
sca008.g101450.t1	-1.17	0.25	0.00792934	0.506134	0.259899	0.256399	460	424	475	109	210	433	482	465	PREDICTED: RADICAL SAM DOMAIN /// RADICAL SAM-LINKED/RADICAL SAM FAMILY /// RADICAL SAM	0
sca008.g101500.t1	-1.39	-2.54	0.0204852	0.00327591	0.38182	0.504357	87	91	93	14	48	88	14	15	PREDICTED: PROTEIN VIRR, PUTATIVE /// PROBABLE TRNA (ADENINE(37)-N6)-METHYLTRANSFERASE-LIKE ISOFORM X1 /// NEF-ASSOCIATED	0
sca008.g101550.t1	-1.97	-4.68	0.0327241	0.00428814	0.71633	1.15517	29	21	26	1	16	29	0	2	UNKNOWN	0
sca008.g101600.t2	0.15	-0.3	0.71967	0.558379	0.526817	0.648089	20	16	27	23	6	23	12	16	PREDICTED: AMINE OXIDASE /// MONOAMINE OXIDASE	0
sca008.g101600.t3	-0.63	0.23	0.195397	0.652898	0.381041	0.415545	57	62	46	50	16	63	50	57	PREDICTED: AMINE OXIDASE /// MONOAMINE OXIDASE	0
sca008.g101650.t1	3.19	7.33	0.0419749	0.00321161	0.686311	0.966608	8	4	140	28	6	0	287	333	PREDICTED: CYTOCHROME P450 /// SERINE/THREONINE-PROTEIN KINASE CTR1 /// KINASE-LIKE	0
sca008.g101650.t2	2.02	0.42	0.197254	0.804559	1.51006	1.68126	0	0	8	0	0	0	0	1	PREDICTED: CYTOCHROME P450 /// SERINE/THREONINE-PROTEIN KINASE CTR1 /// KINASE-LIKE	0
sca008.g101700.t2	4.23	-0.74	0.0266247	0.700044	1.31016	1.48535	0	0	22	4	1	1	0	2	UNKNOWN	0
sca008.g101750.t1	-1.16	-0.33	0.000606542	0.199304	0.264076	0.261429	344	346	221	159	162	357	218	298	PREDICTED: PROLYL 4-HYDROXYLASE /// PROLYL 4-HYDROXYLASE ALPHA SUBUNIT-LIKE /// PROLYL 4-HYDROXYLASE SUBUNIT ALPHA-1	K00472
sca008.g101800.t1	0.96	1.01	0.0177396	0.0152771	0.352334	0.360992	51	47	192	64	30	59	118	112	UNKNOWN	0
sca008.g101850.t1	-0.43	-4.04	0.09027	3.36e-07	0.255414	0.400997	469	479	469	380	226	397	14	38	PREDICTED: HISTONE H4 /// HISTONE H4-LIKE /// HISTONE H4-LIKE, PARTIAL	K11254
sca008.g101900.t1	0.16	0.29	0.540877	0.288982	0.2558	0.256752	419	368	492	561	215	389	462	473	PREDICTED: UBIQUINOL-CYTOCHROME /// UBIQUINOL /// UBIQUINOL-CYTOCHROME-C REDUCTASE COMPLEX ASSEMBLY FACTOR 1	K17662
sca008.g101950.t1	-0.03	1	0.931169	0.0308054	0.426815	0.470618	36	33	62	25	11	32	63	46	PREDICTED: G-PATCH DOMAIN /// PIN2/TERF1-INTERACTING TELOMERASE INHIBITOR 1 /// TELOMERASE ELONGATION INHIBITOR/RNA MATURATION (ISS)	0
sca008.g102000.t1	-1.81	-1.21	0.000299152	0.00449269	0.380865	0.373128	103	97	39	31	70	89	37	52	PREDICTED: PROTEIN OF FUNCTION DUF1517 /// DUF1517-DOMAIN-CONTAINING	0
sca008.g102000.t3	-2.24	-1	1.63e-06	0.00103838	0.317718	0.300359	234	243	73	51	134	184	102	103	PREDICTED: PROTEIN OF FUNCTION DUF1517 /// DUF1517-DOMAIN-CONTAINING	0
sca008.g102000.t4	-2.43	-0.99	1.19e-05	0.00639503	0.306103	0.280763	315	296	65	78	164	263	119	159	PREDICTED: PROTEIN OF FUNCTION DUF1517 /// DUF1517-DOMAIN-CONTAINING	0
sca008.g102050.t2	-1.3	-0.05	0.00119874	0.863942	0.320242	0.306513	129	156	66	79	80	129	133	127	PREDICTED: CALCIUM SENSING RECEPTOR, CHLOROPLASTIC /// CALCIUM SENSING RECEPTOR, CHLOROPLASTIC-LIKE /// CALCIUM SENSING RECEPTOR	0
sca008.g102050.t3	-0.95	-0.36	0.00480549	0.20846	0.396341	0.390378	59	63	50	28	36	64	50	50	PREDICTED: CALCIUM SENSING RECEPTOR, CHLOROPLASTIC /// CALCIUM SENSING RECEPTOR, CHLOROPLASTIC-LIKE /// CALCIUM SENSING RECEPTOR	0
sca008.g102100.t1	-2.53	-3.05	4.28e-07	3.99e-08	0.323473	0.307503	5444	5652	1412	938	3363	5542	731	645	PREDICTED: DEAD/DEAH BOX HELICASE /// DSH DOMAIN-CONTAINING /// DNA POLYMERASE THETA/ETA, DEAD-BOX SUPERFAMILY (ISS)	K12598
sca008.g102150.t1	-0.29	0.04	0.473579	0.921379	0.407876	0.438623	39	45	42	44	24	36	41	39	PREDICTED: MITOCHONDRIAL HOMOLOG /// CYTOCHROME C OXIDASE ASSEMBLY FACTOR 5 /// CYTOCHROME C OXIDASE ASSEMBLY FACTOR 5-LIKE	K18178
sca008.g102200.t1	1.42	0.34	0.0345864	0.596193	0.301999	0.323252	96	69	568	115	101	58	111	129	PREDICTED: LOW QUALITY: ANKYRIN-1 /// ANKYRIN-1 /// , VARIANT	K10380
sca008.g102250.t1	3.63	1.03	0.0229252	0.388153	0.786493	0.65695	6	2	172	16	10	7	25	19	PREDICTED: ALTERNATIVE OXIDASE /// ALTERNATIVE OXIDASE, MITOCHONDRIAL-LIKE /// ALTERNATIVE OXIDASE, MITOCHONDRIAL PRECURSOR	0
sca008.g102300.t1	3.16	4.57	3.76e-06	2.57e-07	0.319543	0.350748	75	48	676	623	45	41	1392	1210	PREDICTED: HOMOGENTISATE 1,2-DIOXYGENASE /// ISOFORM X1 /// ISOFORM X2	K00451
sca008.g102350.t1	3.09	4.66	4.36e-07	2.52e-08	0.311613	0.35397	76	64	717	711	28	64	1536	1388	UNKNOWN	0
sca008.g102400.t1	0.91	1.14	0.00103516	0.000213112	0.275022	0.279822	146	131	369	268	90	157	351	344	PREDICTED: SERINE/THREONINE-PROTEIN KINASE SAPK /// SERINE/THREONINE-PROTEIN KINASE SAPK3-LIKE /// SERINE/THREONINE-PROTEIN KINASE SAPK10 ISOFORM 1	K14498
sca008.g102450.t1	0.38	1.35	0.279228	0.00203146	0.298417	0.303395	92	116	162	170	60	98	305	223	UNKNOWN	0
sca008.g102500.t1	1.02	-0.71	0.431742	0.716231	0.83619	1.26907	5	5	43	2	2	2	1	2	UNKNOWN	0
sca008.g102550.t1	-1.44	-4.88	0.0460443	0.000812769	0.261254	0.43545	762	829	616	202	340	569	5	62	PREDICTED: CHROMATIN ASSEMBLY FACTOR 1 SUBUNIT A-A	0
sca008.g102600.t1	0.02	0.19	0.911821	0.372193	0.255804	0.263145	308	297	561	244	152	266	288	322	PREDICTED: ACTIVATING SIGNAL COINTEGRATOR 1 COMPLEX SUBUNIT 2 /// ACTIVATING SIGNAL COINTEGRATOR 1 COMPLEX SUBUNIT 2-LIKE /// ACTIVATING SIGNAL COINTEGRATOR 1 COMPLEX SUBUNIT 2-LIKE ISOFORM X2	0
sca008.g102650.t2	2.92	3.05	0.00174334	0.00177742	0.884098	0.924492	3	2	30	25	2	2	18	36	UNKNOWN	0
sca008.g102700.t1	2.93	3.77	1.58e-05	2.14e-06	0.342414	0.356394	41	42	347	427	33	38	585	677	UNKNOWN	0
sca008.g102750.t1	2.9	2.15	0.00497938	0.0336903	0.707863	0.758627	9	3	81	31	4	5	27	29	UNKNOWN	0
sca008.g102800.t1	0.75	1.67	0.182058	0.0159502	0.732412	0.81589	6	8	17	13	3	5	16	20	UNKNOWN	0
sca008.g102850.t1	2.3	2.18	0.063141	0.148761	1.00527	1.26955	1	3	23	6	2	0	4	7	PREDICTED: E2F-ASSOCIATED PHOSPHOPROTEIN /// E2F-ASSOCIATED PHOSPHOPROTEIN-LIKE /// E2F-ASSOCIATED PHOSPHOPROTEIN, PARTIAL	0
sca008.g102900.t1	0.92	1.48	0.00133002	5.1e-05	0.293105	0.312384	116	86	309	169	53	83	239	252	PREDICTED: PEPTIDASE S49 /// MULTIDRUG TRANSPORTER /// PEPTIDASE	K04773
sca008.g102950.t1	-0.57	-0.27	0.0368788	0.310219	0.262591	0.279813	302	239	266	179	118	212	174	174	PREDICTED: PHOSPHOGLUCAN PHOSPHATASE DSP4 /// PHOSPHOGLUCAN PHOSPHATASE DSP4, CHLOROPLASTIC-LIKE /// PHOSPHOGLUCAN PHOSPHATASE DSP4, AMYLOPLASTIC	0
sca008.g103000.t1	-0.73	-0.46	0.016287	0.119488	0.26254	0.278136	342	244	257	172	147	208	173	161	PREDICTED: ENDONUCLEASE/EXONUCLEASE/PHOSPHATASE DOMAIN-CONTAINING	0
sca008.g103050.t1	2.62	2.55	0.0429529	0.0293445	0.574293	0.51204	7	14	210	21	18	9	89	92	PREDICTED: MANNAN ENDO-1,4-BETA-MANNOSIDASE /// MANNAN ENDO-1,4-BETA-MANNOSIDASE 1-LIKE /// MANNAN ENDO-1,4-BETA-MANNOSIDASE 6-LIKE	0
sca008.g103100.t1	3.64	4.76	0.0286631	0.00735457	1.07874	1.08062	4	0	52	7	3	0	43	37	PREDICTED: ENDONUCLEASE/EXONUCLEASE/PHOSPHATASE DOMAIN-CONTAINING /// , CONSERVED	0
sca008.g103150.t2	0.34	-0.45	0.700759	0.635613	0.959662	1.02911	5	3	14	2	5	3	4	3	PREDICTED: 2OG-FE(II) OXYGENASE /// OXIDOREDUCTASE /// PUTATIVE IRON/ASCORBATE OXIDOREDUCTASE	0
sca008.g103150.t3	0.83	-0.98	0.363507	0.348702	1.02793	1.17457	2	3	7	5	3	3	3	1	PREDICTED: 2OG-FE(II) OXYGENASE /// OXIDOREDUCTASE /// PUTATIVE IRON/ASCORBATE OXIDOREDUCTASE	0
sca008.g103200.t1	0.14	-0.63	0.748255	0.211033	0.441296	0.475607	36	25	77	18	26	34	21	29	UNKNOWN	0
sca008.g103250.t1	0.07	1.44	0.767391	0.000117253	0.297766	0.310467	119	109	165	130	56	84	220	273	UNKNOWN	0
sca008.g103300.t1	1.18	1.23	0.00011075	8.45e-05	0.265762	0.267506	201	162	629	388	156	190	491	561	PREDICTED: S-ADENOSYL-L-METHIONINE-DEPENDENT METHYLTRANSFERASE DOMAIN-CONTAINING /// ISOFORM X1	0
sca008.g103350.t1	1.74	2.41	0.00091402	3.76e-05	0.386188	0.361205	29	32	180	82	31	37	179	305	UNKNOWN	0
sca008.g103400.t1	3.73	4.55	2.81e-05	7.56e-06	0.396267	0.419194	30	19	605	253	19	21	377	994	PREDICTED: HYDANTOINASE /// HYDANTOINASE SUBUNIT BETA	0
sca008.g103450.t1	-0.31	-0.54	0.225476	0.0365219	0.288823	0.269607	1460	1410	1390	1352	704	1184	828	828	PREDICTED: GLUTAMINE--TRNA LIGASE-LIKE /// GLUTAMINYL-TRNA SYNTHETASE /// RECNAME: FULL=GLUTAMINE--TRNA LIGASE; ALTNAME: FULL=GLUTAMINYL-TRNA SYNTHETASE; SHORT=GLNRS	K01886
sca008.g103500.t1	-1.78	-2.43	0.00326759	0.00288618	0.563675	0.756035	41	33	22	6	18	27	5	5	PREDICTED: SET DOMAIN-CONTAINING /// HISTONE-LYSINE N-METHYLTRANSFERASE SETD3 /// RIBULOSE-1,5 BISPHOSPHATE CARBOXYLASE/OXYGENASE LARGE SUBUNIT N-METHYLTRANSFERASE, CHLOROPLAST PRECURSOR, PUTATIVE	0
sca008.g103550.t2	0.86	1.08	0.170358	0.179117	0.73447	0.947475	7	7	29	7	2	4	9	9	PREDICTED: UNNAMED PRODUCT	0
sca008.g103600.t1	2.34	-0.4	0.0451557	0.747349	1.45709	1.70279	0	0	5	1	0	0	0	0	PREDICTED: B-TYPE CYCLIN /// A/B/D/E CYCLIN /// CYCLIN A/B/D/E	K05868
sca008.g103600.t2	2.34	-0.28	0.0724442	0.839083	1.45709	1.6426	0	0	5	1	1	0	0	1	PREDICTED: B-TYPE CYCLIN /// A/B/D/E CYCLIN /// CYCLIN A/B/D/E	K05868
sca008.g103600.t3	2.92	-0.17	0.050574	0.910637	1.40063	1.54561	0	0	7	2	2	0	0	2	PREDICTED: B-TYPE CYCLIN /// A/B/D/E CYCLIN /// CYCLIN A/B/D/E	K05868
sca008.g103650.t1	-0.41	-3.98	0.221565	1.24e-07	0.293671	0.301073	1668	1647	1234	1712	882	1616	91	108	UNKNOWN	0
sca008.g103700.t4	-0.17	-0.03	0.802115	0.970154	0.76541	0.847649	11	7	18	4	6	6	5	11	PREDICTED: ATP BINDING, PUTATIVE	0
sca008.g103750.t2	1.4	0.79	0.121381	0.303776	0.778004	0.685397	4	7	43	5	6	10	19	18	PREDICTED: VERY-LONG-CHAIN ENOYL-COA REDUCTASE /// UBIQUITIN SUPERGROUP /// ENOYL-ACP REDUCTASE	0
sca008.g103750.t3	-1.57	-1.31	0.00503842	0.0234488	0.411272	0.454334	70	70	31	27	28	67	27	21	PREDICTED: VERY-LONG-CHAIN ENOYL-COA REDUCTASE /// UBIQUITIN SUPERGROUP /// ENOYL-ACP REDUCTASE	0
sca008.g103800.t1	-2.62	-2.34	4.26e-05	0.000815506	0.462983	0.594361	96	81	20	15	27	57	7	14	UNKNOWN	0
sca008.g103800.t3	-3.06	-2.6	2.23e-05	0.000157549	0.383028	0.407347	184	191	27	29	78	168	29	22	UNKNOWN	0
sca008.g103850.t1	0.43	-0.39	0.529342	0.727887	0.798661	1.31814	6	7	22	4	1	2	1	2	PREDICTED: PROTEASE DO-LIKE 9 /// PROTEASE DO-LIKE 9-LIKE /// SERINE PROTEASE	0
sca008.g103850.t2	-2.53	-2.18	5e-05	0.000121458	0.347385	0.332823	194	187	37	47	136	244	52	54	PREDICTED: PROTEASE DO-LIKE 9 /// PROTEASE DO-LIKE 9-LIKE /// SERINE PROTEASE	0
sca008.g103850.t3	-1.88	-0.73	0.000162953	0.0470301	0.390214	0.38115	103	86	31	33	41	85	55	42	PREDICTED: PROTEASE DO-LIKE 9 /// PROTEASE DO-LIKE 9-LIKE /// SERINE PROTEASE	0
sca008.g103900.t1	0.24	0.09	0.640151	0.860858	0.411251	0.424634	44	30	108	21	24	42	49	42	PREDICTED: PUTATIVE DEOXYRIBONUCLEASE TATDN1 /// UNCHARACTERIZED DEOXYRIBONUCLEASE BUSG_343-LIKE ISOFORM 3 /// OS04G0577500	0
sca008.g103900.t2	-1.77	0.29	0.0426957	0.668318	0.945	0.79835	7	12	4	2	8	5	12	8	PREDICTED: PUTATIVE DEOXYRIBONUCLEASE TATDN1 /// UNCHARACTERIZED DEOXYRIBONUCLEASE BUSG_343-LIKE ISOFORM 3 /// OS04G0577500	0
sca008.g103950.t1	0.78	-0.2	0.0748326	0.592227	0.296218	0.270515	1119	1137	1967	2621	559	1250	948	952	UNKNOWN	0
sca008.g104000.t2	1.39	-0.34	0.00686311	0.563685	0.450636	0.609704	24	18	96	45	16	14	11	19	UNKNOWN	0
sca008.g104050.t1	-0.46	-0.13	0.0513121	0.539542	0.260171	0.256874	663	653	691	479	388	547	598	515	UNKNOWN	0
sca008.g104100.t2	-0.63	-0.56	0.0491016	0.085433	0.312534	0.328677	139	108	143	61	70	125	93	77	PREDICTED: PROBABLE CATION-TRANSPORTING ATPASE /// PROBABLE /// PROBABLE MANGANESE-TRANSPORTING ATPASE PDR2 ISOFORM X1	0
sca008.g104150.t1	-8.22	-9.72	1.65e-10	4.79e-11	0.413281	0.434858	57322	59930	371	147	24937	40046	39	61	PREDICTED: 5-METHYLTETRAHYDROPTEROYLTRIGLUTAMATE--HOMOCYSTEINE METHYLTRANSFERASE /// 5-METHYLTETRAHYDROPTEROYLTRIGLUTAMATE--HOMOCYSTEINE /// 5-METHYLTETRAHYDROPTEROYLTRIGLUTAMATE--HOMOCYSTEINE	K00549
sca008.g104200.t1	-3.03	-1.34	7.07e-05	0.0159803	0.40979	0.395697	28358	28173	3281	4972	9521	19076	6276	7748	PREDICTED: 40S RIBOSOMAL /// RIBOSOMAL, COMPONENT OF CYTOSOLIC 80S RIBOSOME AND 40S SMALL SUBUNIT /// RIBOSOMAL COMPONENT OF CYTOSOLIC 80S RIBOSOME AND 40S SMALL SUBUNIT	K02962
sca008.g104250.t1	-0.35	0.84	0.463838	0.104391	0.397462	0.401659	10869	10344	8015	11675	4255	11283	14780	17395	PREDICTED: PROTEIN NRDE2 HOMOLOG /// PROTEIN NRDE2 HOMOLOG ISOFORM X1 /// PROTEIN NRDE2 HOMOLOG ISOFORM X	0
sca008.g104300.t1	4.47	6.38	5.08e-07	9.1e-08	0.400288	0.48148	25	22	592	672	9	23	1494	1983	UNKNOWN	0
sca008.g104350.t1	-0.35	1.21	0.168042	0.000545969	0.265555	0.282529	736	840	842	653	432	879	1656	2119	PREDICTED: LARGE CONDUCTANCE MECHANOSENSITIVE CHANNEL /// MULTISPECIES: LARGE CONDUCTANCE MECHANOSENSITIVE CHANNEL /// MECHANOSENSITIVE ION CHANNEL	K03282
sca008.g104400.t1	-3.95	-3.84	3.75e-07	5.84e-07	0.302589	0.307261	1190	1347	135	70	552	1330	98	63	UNKNOWN	0
sca008.g104450.t1	-1.86	-2.17	0.000501736	8.8e-05	0.304051	0.286294	3219	3084	894	1159	1557	3043	599	665	PREDICTED: GAMMA CARBONIC ANHYDRASE-LIKE 2, MITOCHONDRIAL-LIKE /// GAMMA CARBONIC ANHYDRASE-LIKE /// GAMMA CARBONIC ANHYDRASE-LIKE 2, MITOCHONDRIAL	0
sca008.g104500.t1	-1.75	-1.62	0.00061263	0.000818784	0.276052	0.265585	1535	1520	490	596	703	1539	430	452	UNKNOWN	0
sca008.g104550.t1	-1.16	-1.38	0.000312984	5.71e-05	0.266837	0.259812	1014	1026	671	450	559	1020	381	379	PREDICTED: PLASTIDIAL PYRUVATE KINASE 2 /// PLASTIDIAL PYRUVATE KINASE 2-LIKE /// PYRUVATE KINASE	K00873
sca008.g104600.t1	-1.55	-1.31	0.000909007	0.00432072	0.279441	0.296476	272	300	105	145	131	266	112	91	PREDICTED: CYSTEINE SYNTHASE /// CYSTEINE SYNTHASE-LIKE /// CYSTEINE SYNTHASE, CHLOROPLASTIC/CHROMOPLASTIC	0
sca008.g104600.t3	2.12	-0.42	0.234082	0.825015	1.50072	1.6426	0	0	9	0	0	1	0	1	PREDICTED: CYSTEINE SYNTHASE /// CYSTEINE SYNTHASE-LIKE /// CYSTEINE SYNTHASE, CHLOROPLASTIC/CHROMOPLASTIC	0
sca008.g104650.t2	-1.4	-1.47	0.000850408	0.00113485	0.30272	0.329054	199	171	82	93	100	181	63	66	UNKNOWN	0
sca008.g104650.t3	1.92	0.8	0.188465	0.596303	1.52078	1.62804	0	0	7	0	0	0	0	2	UNKNOWN	0
sca008.g104700.t1	0.44	0.98	0.233733	0.0239443	0.395263	0.426493	37	38	74	52	17	37	60	77	UNKNOWN	0
sca008.g104750.t2	-0.16	1.55	0.757622	0.0180662	0.558049	0.623183	15	19	18	21	6	12	32	38	UNKNOWN	0
sca008.g104800.t2	-0.69	-1.9	0.162361	0.0107446	0.568407	0.760167	30	14	22	10	16	18	6	5	PREDICTED: PROBABLE-ACYLTRANSFERASE 16 /// PROBABLE-ACYLTRANSFERASE 16-LIKE ISOFORM X1 /// BNAA03G30760D	K18932
sca008.g104800.t3	-0.91	-2.31	0.043452	0.00473243	0.501806	0.823435	39	22	21	18	11	23	4	4	PREDICTED: PROBABLE-ACYLTRANSFERASE 16 /// PROBABLE-ACYLTRANSFERASE 16-LIKE ISOFORM X1 /// BNAA03G30760D	K18932
sca008.g104800.t4	1.6	-2.57	0.076673	0.0217319	1.01213	1.18642	1	4	14	5	3	11	1	1	PREDICTED: PROBABLE-ACYLTRANSFERASE 16 /// PROBABLE-ACYLTRANSFERASE 16-LIKE ISOFORM X1 /// BNAA03G30760D	K18932
sca008.g104850.t1	0.71	-1.64	0.17431	0.039925	0.357872	0.512395	54	46	188	46	31	48	15	17	UNKNOWN	0
sca008.g104900.t1	2.52	-0.05	0.147079	0.980846	0.967791	1.22725	4	1	70	2	3	1	1	4	UNKNOWN	0
sca008.g104950.t2	-0.11	0.68	0.682174	0.0352392	0.301272	0.328229	121	108	133	130	41	98	131	147	PREDICTED: PENTATRICOPEPTIDE REPEAT-CONTAINING, CHLOROPLASTIC /// PENTATRICOPEPTIDE REPEAT-CONTAINING, CHLOROPLASTIC ISOFORM X2 /// PROTEIN WITH PPR REPEATS	0
sca008.g105000.t1	-0.89	-0.79	0.00177576	0.00475609	0.259334	0.269884	388	326	283	191	158	340	166	191	PREDICTED: GLYOXYSOMAL FATTY ACID BETA-OXIDATION MULTIFUNCTIONAL-A /// GLYOXYSOMAL FATTY ACID BETA-OXIDATION MULTIFUNCTIONAL-A-LIKE ISOFORM 1 /// GLYOXYSOMAL FATTY ACID BETA-OXIDATION MULTIFUNCTIONAL-A-LIKE	K10527
sca008.g105050.t1	-0.46	-0.73	0.033888	0.00459212	0.260881	0.283863	276	267	308	183	130	237	152	130	PREDICTED: CHITOBIOSYLDIPHOSPHODOLICHOL BETA-MANNOSYLTRANSFERASE-LIKE /// CHITOBIOSYLDIPHOSPHODOLICHOL BETA-MANNOSYLTRANSFERASE /// CHITOBIOSYLDIPHOSPHODOLICHOL BETA-MANNOSYLTRANSFERASE-LIKE ISOFORM X1	K03842
sca008.g105100.t1	0.26	-0.31	0.296199	0.255006	0.311493	0.338654	93	91	191	89	65	93	76	89	UNKNOWN	0
sca008.g105150.t1	2.19	-0.98	0.13768	0.648995	0.584987	0.899555	14	7	183	13	12	5	1	14	UNKNOWN	0
sca008.g105200.t1	0.29	-0.14	0.321539	0.672493	0.325664	0.374848	90	67	173	72	40	66	57	67	UNKNOWN	0
sca008.g105250.t1	-3.29	-1.38	1.23e-05	0.00147563	0.513083	0.385513	95	103	12	13	58	97	39	37	PREDICTED: PROTEIN TRANSLOCASE SUBUNIT SECA /// PROTEIN TRANSLOCASE SUBUNIT SECA1, CHLOROPLASTIC /// PROTEIN TRANSLOCASE SUBUNIT SECA, CHLOROPLASTIC	0
sca008.g105250.t4	-0.01	0.01	0.979658	0.98314	0.446748	0.536214	29	29	37	35	11	26	27	21	PREDICTED: PROTEIN TRANSLOCASE SUBUNIT SECA /// PROTEIN TRANSLOCASE SUBUNIT SECA1, CHLOROPLASTIC /// PROTEIN TRANSLOCASE SUBUNIT SECA, CHLOROPLASTIC	0
sca008.g105300.t1	-0.36	-0.08	0.161274	0.74391	0.265556	0.26748	232	227	336	133	164	221	250	223	PREDICTED: ETHYLENE-INDUCIBLE CTR1-LIKE /// STRESS-ACTIVATED ALPHA-LIKE /// PROTEIN KINASE	K04424
sca008.g105350.t1	2.01	1.33	5.73e-05	0.00547124	0.386438	0.469117	29	29	180	114	19	18	51	68	UNKNOWN	0
sca008.g105400.t1	5.06	4.62	9.86e-05	0.000622794	1.04112	1.19608	1	1	60	64	0	1	25	32	UNKNOWN	0
sca008.g105400.t2	5.15	5.63	0.000431367	0.000447936	1.13166	1.24463	0	2	65	32	0	0	35	30	UNKNOWN	0
sca008.g105450.t1	0.78	1	0.0121771	0.00386093	0.266389	0.279214	179	169	379	345	79	186	306	352	UNKNOWN	0
sca008.g105500.t1	2.65	1.19	0.00406505	0.170165	0.558738	0.618329	11	10	154	39	13	7	21	33	UNKNOWN	0
sca008.g105550.t1	2.1	0.84	0.0496755	0.530054	1.07942	1.48167	2	1	18	4	1	0	2	1	PREDICTED: EXODEOXYRIBONUCLEASE III /// DNA-(APURINIC OR APYRIMIDINIC SITE) LYASE /// DNA-(APURINIC OR APYRIMIDINIC SITE) LYASE 2-LIKE	0
sca008.g105550.t3	0.81	0.7	0.177758	0.328268	0.682433	0.826312	9	8	32	9	4	6	10	12	PREDICTED: EXODEOXYRIBONUCLEASE III /// DNA-(APURINIC OR APYRIMIDINIC SITE) LYASE /// DNA-(APURINIC OR APYRIMIDINIC SITE) LYASE 2-LIKE	0
sca008.g105600.t1	1.71	1.05	0.111291	0.394651	0.669725	0.807629	8	7	77	9	3	7	15	13	UNKNOWN	0
sca008.g105650.t1	-0.89	-0.35	0.0198697	0.28899	0.27503	0.267994	1201	1243	1129	568	600	1113	930	756	UNKNOWN	0
sca008.g105700.t1	-2.16	-1.6	2.11e-06	2.71e-05	0.266818	0.259534	822	784	243	195	418	862	288	235	PREDICTED: TRYPTOPHAN SYNTHASE SUBUNIT ALPHA /// TRYPTOPHAN SYNTH /// TRYPTOPHAN SYNTHASE ALPHA	K01695
sca008.g105710.t1	-1.93	-1.13	7.29e-06	0.000559533	0.264624	0.256918	678	644	226	199	324	648	295	259	#N/A	#N/A
sca008.g105750.t1	1.09	1.7	0.00935226	0.000555224	0.479396	0.487074	19	18	58	41	11	22	70	70	UNKNOWN	0
sca008.g105800.t2	0.89	1.24	0.595257	0.539628	1.31143	1.57067	1	1	14	0	0	0	0	4	PREDICTED: VACUOLAR AMINO ACID TRANSPORTER 1-LIKE /// VACUOLAR AMINO ACID TRANSPORTER 1 /// VACUOLAR AMINO ACID TRANSPORTER 1-LIKE ISOFORM X1	0
sca008.g105850.t1	-0.54	-0.59	0.0839597	0.071706	0.310968	0.32173	138	107	158	60	81	131	70	115	PREDICTED: PHYTANOYL-COA DIOXYGENASE	0
sca008.g105900.t1	1.28	2.29	6.94e-05	4.06e-07	0.290132	0.300643	107	93	400	213	64	97	461	564	PREDICTED: PUTATIVE SERINE/THREONINE-PROTEIN KINASE /// KINASE-LIKE /// SERINE/THREONINE-PROTEIN KINASE CTR1	K05704
sca008.g105950.t1	-1.83	-1.45	1.1e-05	5.2e-05	0.295764	0.278658	2514	2650	955	791	1084	2148	729	732	PREDICTED: RNA-BINDING-LIKE ISOFORM X2 /// RNA-BINDING-LIKE ISOFORM X1 /// CABEZA, ISOFORM B	K13098
sca008.g106000.t1	-1.37	-0.6	0.00476062	0.142376	0.392704	0.386043	13603	13608	5290	7197	7054	11566	7652	8047	PREDICTED: HEAT SHOCK /// HEAT SHOCK /// HEAT SHOCK COGNATE 70 KDA	K03283
sca008.g106050.t1	-1.46	-0.66	0.00336192	0.105175	0.372385	0.357424	10201	9798	3801	4777	4268	7566	4566	4872	UNKNOWN	0
sca008.g106100.t1	-1.38	-1.01	0.000204003	0.00168599	0.267273	0.25828	1141	1016	504	487	510	862	430	438	PREDICTED: MOLECULAR CHAPERONE DNAK /// MOLECULAR CHAPERONE /// HEAT SHOCK (CHLOROPLAST)	K04043
sca008.g106150.t1	0.38	-0.52	0.103425	0.0621196	0.274066	0.315903	151	155	271	217	75	150	90	109	UNKNOWN	0
sca008.g106200.t1	2.34	0.44	0.000285649	0.397452	0.397582	0.445123	26	25	175	147	17	37	32	66	UNKNOWN	0
sca008.g106250.t1	2.96	2	0.000766214	0.00732452	0.610346	0.578202	6	11	135	43	8	12	47	60	UNKNOWN	0
sca008.g106300.t1	-1.06	-0.83	0.00319112	0.0167137	0.277361	0.287535	246	244	229	81	113	260	131	129	PREDICTED: NUCLEOLAR /// NUCLEOLAR-LIKE /// GLYCINE-RICH FAMILY	K14788
sca008.g106350.t1	-1.65	-1.52	0.000236909	0.000805787	0.326197	0.353309	150	177	96	38	79	143	58	42	PREDICTED: NUCLEOLAR /// NUCLEOLAR-LIKE /// BNAC08G27920D	0
sca008.g106400.t1	1.71	1.82	0.198226	0.194418	1.41957	1.49594	0	1	6	1	0	0	1	3	PREDICTED: CHOLOYLGLYCINE HYDROLASE /// CYSTEINE PROTEASE FAMILY C59, PUTATIVE /// MULTISPECIES: CHOLOYLGLYCINE HYDROLASE	0
sca008.g106450.t1	-0.79	-0.48	0.018581	0.113193	0.265459	0.25814	855	937	600	638	414	798	582	506	PREDICTED: RIBULOSE-PHOSPHATE 3-EPIMERASE, CHLOROPLASTIC /// RIBULOSE-PHOSPHATE 3-EPIMERASE, CHLOROPLASTIC-LIKE /// RIBULOSE-PHOSPHATE 3-EPIMERASE	K01783
sca008.g106500.t1	-0.79	-0.36	0.0251138	0.255678	0.278886	0.274436	1326	1333	795	1029	759	1278	1030	989	PREDICTED: PROBABLE SODIUM/METABOLITE COTRANSPORTER BASS4, CHLOROPLASTIC /// SODIUM/BILE ACID COTRANSPORTER 7-LIKE /// BNAA09G35620D	K14347
sca008.g106550.t1	0.06	-0.79	0.8086	0.014148	0.289149	0.334135	120	142	234	111	77	121	79	69	PREDICTED: ALDO-KETO REDUCTASE FAMILY 4 MEMBER C9-LIKE /// ALDO-KETO REDUCTASE FAMILY 4 MEMBER C /// ALDO-KETO REDUCTASE FAMILY 4 MEMBER C10-LIKE	K00011
sca008.g106600.t1	-0.64	0.17	0.0425776	0.544173	0.270543	0.267215	1040	986	750	799	475	883	977	939	PREDICTED: SECRETORY CARRIER-ASSOCIATED MEMBRANE-LIKE /// BNAC08G45580D /// SCAMP-DOMAIN-CONTAINING	0
sca008.g106650.t1	0.54	0.54	0.0331951	0.0416959	0.281575	0.298675	132	126	249	210	67	134	166	206	PREDICTED: AP2-LIKE ETHYLENE-RESPONSIVE TRANSCRIPTION FACTOR SNZ /// DNA-BINDING DOMAIN	0
sca008.g106700.t1	0.54	0.51	0.0194014	0.0292862	0.257462	0.265495	260	269	536	398	143	224	318	354	PREDICTED: BETA-1,6-N-ACETYLGLUCOSAMINYLTRANSFERASE ENZYME	0
sca008.g106750.t1	4.48	1.24	0.0076747	0.470302	1.29857	1.57067	0	0	29	4	0	0	0	4	UNKNOWN	0
sca008.g106800.t1	0.19	1.33	0.379762	4.64e-05	0.311612	0.299796	93	92	150	111	67	99	258	281	UNKNOWN	0
sca008.g106850.t1	0.78	1.39	0.295422	0.104074	0.733602	0.812397	5	9	14	17	1	13	18	17	PREDICTED: E3 UBIQUITIN-PROTEIN LIGASE ORTHRUS 2	0
sca008.g106900.t1	0.48	1.54	0.114221	0.000212493	0.312836	0.312224	92	77	175	117	69	64	252	241	UNKNOWN	0
sca008.g106950.t1	0.95	-0.88	0.235551	0.475739	0.565365	0.887109	13	13	64	12	5	10	2	11	UNKNOWN	0
sca008.g107000.t1	4.12	0.55	0.0293354	0.778724	1.31976	1.52921	0	0	23	3	1	0	0	4	PREDICTED: E3 UBIQUITIN-PROTEIN LIGASE ORTHRUS 2	0
sca008.g107050.t1	0.87	0.85	0.21288	0.193976	0.841204	0.786048	3	7	14	8	6	5	12	14	PREDICTED: E3 UBIQUITIN-PROTEIN LIGASE ORTHRUS 2-LIKE /// E3 UBIQUITIN-PROTEIN LIGASE ORTHRUS 2-LIKE ISOFORM X1 /// E3 UBIQUITIN-PROTEIN LIGASE ORTHRUS 2	0
sca008.g107050.t4	-2.41	-3.99	1.63e-06	6.48e-06	0.335005	0.639032	212	210	54	43	59	126	8	6	PREDICTED: E3 UBIQUITIN-PROTEIN LIGASE ORTHRUS 2-LIKE /// E3 UBIQUITIN-PROTEIN LIGASE ORTHRUS 2-LIKE ISOFORM X1 /// E3 UBIQUITIN-PROTEIN LIGASE ORTHRUS 2	0
sca008.g107050.t5	0.19	1.24	0.550514	0.00198248	0.405865	0.395114	38	36	63	42	29	32	90	96	PREDICTED: E3 UBIQUITIN-PROTEIN LIGASE ORTHRUS 2-LIKE /// E3 UBIQUITIN-PROTEIN LIGASE ORTHRUS 2-LIKE ISOFORM X1 /// E3 UBIQUITIN-PROTEIN LIGASE ORTHRUS 2	0
sca008.g107100.t1	-1.73	-3.8	4.49e-06	4e-07	0.29751	0.509941	238	242	106	72	113	166	13	12	UNKNOWN	0
sca008.g107150.t1	-0.97	-2.08	0.0129938	0.000140941	0.268028	0.296381	285	288	300	96	239	339	86	91	PREDICTED: PUTATIVE POLYKETIDE HYDROXYLASE /// PROTEIN EMBRYO DEFECTIVE 2421 /// ISOFORM X2	0
sca008.g107200.t1	-1.15	-2.03	0.00105952	2.99e-05	0.298272	0.338422	189	177	151	61	109	225	60	44	UNKNOWN	0
sca008.g107250.t1	3.89	3.67	0.0581113	0.0345538	0.940771	0.778341	1	3	122	9	6	2	57	63	UNKNOWN	0
sca008.g107300.t1	3.83	3.92	0.0162472	0.00850379	1.34094	1.2177	0	0	21	2	0	1	19	16	UNKNOWN	0
sca008.g107350.t1	1.88	3.36	0.135601	0.00684678	0.621798	0.537762	8	10	140	8	11	10	150	132	PREDICTED: ADP-RIBOSYLATION FACTOR /// ADP-RIBOSYLATION FACTOR 1-LIKE /// ADP-RIBOSYLATION FACTOR	K07937
sca008.g107400.t1	4.25	5.04	2.99e-06	3.79e-06	0.511579	0.622294	10	14	326	243	11	4	285	266	PREDICTED: SMALL GTP-BINDING /// LEUCINE-RICH REPEAT-CONTAINING ISOFORM X2 /// SMALL GTP-BINDING(FRAGMENT)	0
sca008.g107450.t1	3.96	4.48	2.36e-07	1.18e-07	0.493996	0.522347	13	13	305	209	9	13	343	315	PREDICTED: EARLY LIGHT-INDUCED /// EARLY LIGHT /// LHC-RELATED	0
sca008.g107500.t1	-0.43	-0.64	0.371311	0.237975	0.2676	0.301729	225	232	452	83	106	167	101	124	PREDICTED: HISTONE-LYSINE N-METHYLTRANSFERASE, H3 LYSINE-9 SPECIFIC SUVH4-LIKE /// HISTONE-LYSINE N-METHYLTRANSFERASE, H3 LYSINE-9 SPECIFIC SUVH4 /// TPA: PUTATIVE HISTONE-LYSINE N-METHYLTRANSFERASE FAMILY	K11420
sca008.g107550.t2	-1.34	-4.89	0.0016577	6.82e-05	0.367286	0.892632	89	92	47	41	39	86	1	4	PREDICTED: PROTEIN ACCUMULATION AND REPLICATION OF CHLOROPLASTS 6, CHLOROPLASTIC /// PROTEIN ACCUMULATION AND REPLICATION OF CHLOROPLASTS 6, CHLOROPLASTIC-LIKE /// PROTEIN ACCUMULATION AND REPLICATION OF CHLOROPLASTS 6, CHLOROPLASTIC-LIKE ISOFORM X2	0
sca008.g107550.t3	-1.39	-4.78	0.000206693	1.76e-05	0.380647	0.980184	83	84	47	31	29	54	1	2	PREDICTED: PROTEIN ACCUMULATION AND REPLICATION OF CHLOROPLASTS 6, CHLOROPLASTIC /// PROTEIN ACCUMULATION AND REPLICATION OF CHLOROPLASTS 6, CHLOROPLASTIC-LIKE /// PROTEIN ACCUMULATION AND REPLICATION OF CHLOROPLASTS 6, CHLOROPLASTIC-LIKE ISOFORM X2	0
sca008.g107600.t1	-1.14	-6.16	0.00039488	2.81e-06	0.276253	0.850223	250	252	156	124	113	218	1	5	UNKNOWN	0
sca008.g107650.t1	0.29	-0.25	0.402581	0.522229	0.343244	0.383339	64	65	149	57	41	60	50	60	UNKNOWN	0
sca008.g107700.t1	1.95	0.26	0.100902	0.856324	0.603521	0.780585	11	8	104	16	8	6	4	24	UNKNOWN	0
sca008.g107750.t1	4.34	2.15	0.0374951	0.277774	1.31365	1.34876	0	0	37	2	1	0	2	8	UNKNOWN	0
sca008.g107800.t1	4.52	5.1	0.00133381	6.92e-05	1.14193	0.885757	2	0	41	23	2	2	134	90	UNKNOWN	0
sca008.g107850.t1	2.95	4.26	0.000819216	3.65e-05	0.59296	0.584885	7	11	140	48	13	5	213	171	PREDICTED: ANKYRIN REPEAT-CONTAINING /// ISOFORM X20 /// PUTATIVE ANKYRIN REPEAT-CONTAINING	0
sca008.g107900.t1	2.37	1.03	1.81e-05	0.0170378	0.342773	0.382023	54	33	312	231	33	38	82	106	UNKNOWN	0
sca008.g107950.t1	0.2	0.05	0.40261	0.824354	0.255486	0.25815	331	304	559	343	216	295	322	367	PREDICTED: PEPTIDE SYNTHETASE /// AMINO ACID ADENYLATION DOMAIN /// AMINO ACID ADENYLATION DOMAIN-CONTAINING	K00142
sca008.g108000.t1	0.41	0.27	0.375276	0.580244	0.275918	0.297485	152	145	432	124	97	113	143	186	UNKNOWN	0
sca010.g100100.t1	2.35	0	0.0143449	0.996298	0.31296	0.355234	75	55	735	216	56	65	46	127	PREDICTED: POLYKETIDE SYNTHASE /// BETA-KETOACYL SYNTHASE /// POLYKETIDE SYNTHASE FAMILY	0
sca010.g100150.t1	2.15	-0.96	0.0134556	0.29553	0.377936	0.454815	28	34	324	77	31	48	16	40	PREDICTED: EPOD /// POLYKETIDE SYNTHASE /// ERYTHRONOLIDE SYNTHASE, MODULES 1 AND 2	0
sca010.g100200.t1	-0.12	-0.61	0.620009	0.0170221	0.275956	0.263341	1030	953	1139	1037	574	1005	666	641	PREDICTED: AT1G48030-LIKE /// DIHYDROLIPOYL DEHYDROGENASE 1, MITOCHONDRIAL /// AT1G48030-LIKE, PARTIAL	K00382
sca010.g100250.t1	-1.12	-0.83	0.00012397	0.00111225	0.266928	0.260375	1066	966	730	432	536	952	521	538	PREDICTED: SURVIVAL OF MOTOR NEURON-RELATED-SPLICING FACTOR 30 /// NUCLEIC ACID BINDING,RNA BINDING ISOFORM 2 /// PUTATIVE SURVIVAL MOTOR NEURON DOMAIN CONTAINING 1; SPLICING FACTOR 30, SURVIVAL OF MOTOR NEURON-RELATED	K12839
sca010.g100300.t1	2.54	0.79	0.0155262	0.427235	0.908115	0.977877	3	2	40	8	2	4	5	10	UNKNOWN	0
sca010.g100350.t1	0.95	1.04	0.589719	0.632116	1.12397	1.38427	2	2	36	0	2	0	1	4	UNKNOWN	0
sca010.g100400.t1	0.49	-2.01	0.693822	0.24493	1.0453	1.41944	2	4	15	1	6	1	0	1	UNKNOWN	0
sca010.g100500.t1	0.44	0	0.0921513	0.996112	0.316213	0.351089	78	87	189	94	46	82	77	87	UNKNOWN	0
sca010.g100550.t1	0.7	-1.01	0.185941	0.138311	0.417607	0.528466	34	27	119	26	16	41	15	20	PREDICTED: OXIDOREDUCTASE /// NMRA-LIKE FAMILY /// NAD-DEPENDENT EPIMERASE/DEHYDRATASE	0
sca010.g100600.t1	0.41	0.46	0.426264	0.468949	0.420868	0.51957	30	34	96	24	8	32	23	45	UNKNOWN	0
sca010.g100650.t1	-0.04	0.76	0.869063	0.00884891	0.255107	0.260978	319	344	389	388	179	276	478	515	PREDICTED: BRANCHPOINT-BRIDGING /// BRANCHPOINT-BRIDGING-LIKE /// SPLICING FACTOR-RELATED	K13095
sca010.g100700.t1	0.66	1.57	0.173931	0.00545903	0.369988	0.373033	4884	4506	7025	10549	2124	4882	11138	13956	PREDICTED: 40S RIBOSOMAL /// 40S RIBOSOMAL-3 /// 40S RIBOSOMAL-3-LIKE	K02985
sca011.g100050.t1	-0.83	-1.22	0.000929655	4.81e-05	0.256012	0.261191	519	456	441	246	284	489	207	215	PREDICTED: GAMMA-GLUTAMYLTRANSPEPTIDASE 1-LIKE /// GAMMA-GLUTAMYLTRANSPEPTIDASE 1 /// GAMMA-GLUTAMYLTRANSPEPTIDASE	K18592
sca011.g100100.t1	-1.34	-1.27	2.35e-05	4.08e-05	0.259208	0.260723	554	545	374	180	295	523	200	231	PREDICTED: ISOFORM X1 /// DUF760-DOMAIN-CONTAINING /// ISOFORM X2	0
sca011.g100150.t1	-1.13	-0.93	0.00048653	0.00239209	0.262862	0.268377	374	354	312	123	204	324	146	216	PREDICTED: WD REPEAT-CONTAINING HOMOLOG /// WD REPEAT-CONTAINING /// WD40 REPEAT-LIKE	0
sca011.g100200.t1	-0.97	-0.37	0.00737053	0.266487	0.307482	0.32576	153	147	140	57	53	150	76	117	PREDICTED: PEPTIDYL-TRNA HYDROLASE 2, MITOCHONDRIAL /// PEPTIDYL-TRNA HYDROLASE 2, MITOCHONDRIAL-LIKE /// PEPTIDYL-TRNA HYDROLASE	K04794
sca011.g100250.t1	-1.93	-1.97	7.53e-05	8.54e-05	0.267955	0.277092	560	582	308	98	238	624	111	150	PREDICTED: PERIODIC TRYPTOPHAN HOMOLOG /// UNCHARACTERIZED WD REPEAT-CONTAINING.16-LIKE /// TRANSDUCIN/WD40 REPEAT-LIKE SUPERFAMILY	K14791
sca011.g100300.t1	-4.19	-4.66	1.89e-08	6.6e-09	0.305238	0.306899	4189	4040	329	225	1897	3903	115	169	PREDICTED: ABC-TYPE NITRATE/SULFONATE/BICARBONATE TRANSPORT SYSTEM, PERIPLASMIC COMPONENT /// MYRISTOYL TRANSFERASE /// NMT1/THI5 LIKE DOMAIN	0
sca011.g100350.t1	-0.92	-0.26	0.00365977	0.305685	0.288687	0.285789	1772	1677	1257	950	1015	1545	1635	1151	PREDICTED: ALG-2 INTERACTING-LIKE /// ALG-2 INTERACTING /// BRO1-DOMAIN-CONTAINING	K12200
sca011.g100400.t1	0.32	1.27	0.18038	0.000166357	0.257888	0.264274	411	450	776	535	238	289	925	745	UNKNOWN	0
sca011.g100450.t1	1.14	0.56	0.00367608	0.0774835	0.296438	0.276148	957	995	2297	2768	524	962	1367	1384	PREDICTED: ORNITHINE CARBAMOYLTRANSFERASE, CHLOROPLASTIC-LIKE /// ORNITHINE CARBAMOYLTRANSFERASE, CHLOROPLASTIC /// ORNITHINE CARBAMOYLTRANSFERASE	K00611
sca011.g100500.t1	1.03	0.71	0.00431907	0.0254107	0.289438	0.27796	882	861	1915	2290	517	930	1364	1647	UNKNOWN	0
sca011.g100550.t1	2	2.2	0.000942551	0.000492705	0.371909	0.376778	34	32	240	103	44	21	183	158	PREDICTED: BESTROPHIN /// UPF0187, CHLOROPLASTIC-LIKE /// UPF0187-DOMAIN-CONTAINING	K08994
sca011.g100600.t1	-0.35	-0.52	0.214178	0.0831195	0.25514	0.256098	482	420	424	422	265	415	340	276	UNKNOWN	0
sca011.g100650.t1	-0.28	-0.53	0.275933	0.0470629	0.261111	0.254889	674	625	697	591	330	579	407	394	PREDICTED: DECARBOXYLASE /// THIAMINE PYROPHOSPHATE-REQUIRING ENZYME /// PUTATIVE ACETOLACTATE SYNTHASE LARGE SUBUNIT ILVX	K01652
sca011.g100700.t1	-0.41	-5.82	0.229055	5.42e-07	0.27146	0.466654	993	947	872	861	541	892	7	32	PREDICTED: TRANSCRIPTION FACTOR MYB44-LIKE /// TRANSCRIPTION FACTOR MYB /// TRANSCRIPTION FACTOR MYB104	K09420
sca011.g100750.t1	0.96	1.19	0.00267423	0.000629095	0.260662	0.26353	383	303	813	765	191	371	852	756	UNKNOWN	0
sca011.g100800.t1	0.29	0.3	0.201681	0.168941	0.273073	0.261147	809	762	1235	1057	369	621	807	746	UNKNOWN	0
sca011.g100850.t1	0.02	-2.7	0.94967	0.000288991	0.429674	0.71365	30	36	53	30	22	41	4	8	PREDICTED: M-PHASE INDUCER PHOSPHATASE /// M-PHASE INDUCER PHOSPHATASE 2-LIKE /// M-PHASE INDUCER PHOSPHATASE 2	K05867
sca011.g100900.t1	-0.75	-5.6	0.0205306	2.5e-07	0.261023	0.467078	787	696	486	569	489	653	14	16	PREDICTED: SIMILAR TO AT1G55140 /// ISOFORM X2 /// ISOFORM X1	K11145
sca011.g100950.t1	0.91	1.67	0.000512659	4.05e-06	0.259565	0.271375	292	213	706	455	130	216	640	777	PREDICTED: BACULOVIRAL IAP REPEAT-CONTAINING /// BACULOVIRAL IAP REPEAT-CONTAINING, PARTIAL /// BACULOVIRAL IAP REPEAT-CONTAINING-LIKE	K10586
sca011.g101000.t1	0.5	1.53	0.102597	0.000193117	0.288038	0.283087	104	131	198	209	97	125	379	452	UNKNOWN	0
sca011.g101000.t3	0.55	1.92	0.148801	0.000190613	0.350093	0.347069	73	40	95	105	36	47	181	231	UNKNOWN	0
sca011.g101000.t4	0.65	1.55	0.100001	0.00263578	0.377779	0.418401	36	46	78	82	18	32	87	104	UNKNOWN	0
sca011.g101050.t1	1.46	3.11	0.000125214	2.85e-07	0.264282	0.292779	253	207	803	705	183	241	1807	3138	PREDICTED: ENDO-BETA-1,4-GLUCANASE /// ENDO-BETA-1,4-GLUCANASE 2 /// ENDOGLUCANASE 1	0
sca011.g101100.t1	0.26	2.24	0.394021	1.77e-05	0.265161	0.282592	194	191	311	250	92	181	558	1214	PREDICTED: PROBABLE-ACYLTRANSFERASE 17 /// PROBABLE-ACYLTRANSFERASE 17 ISOFORM X1 /// LOW QUALITY: PROBABLE S-ACYLTRANSFERASE AT3G04970-LIKE	K18932
sca011.g101150.t1	0.04	-0.18	0.848547	0.446431	0.285803	0.300702	151	123	201	145	88	147	129	138	UNKNOWN	0
sca011.g101200.t1	1.33	0.35	0.0197358	0.544663	0.355406	0.408463	45	43	280	56	33	35	48	64	PREDICTED: P25-ALPHA /// P25-ALPHA FAMILY /// , CONSERVED	0
sca011.g101250.t1	-2.9	-4.07	3.42e-06	6.07e-08	0.375726	0.351662	14646	16904	2429	2561	9959	17503	1039	1018	PREDICTED: PHOSPHATE ACETYLTRANSFERASE /// MULTISPECIES: PHOSPHATE ACETYLTRANSFERASE /// PTA	K13788
sca011.g101300.t1	0.59	-2.06	0.569871	0.0870764	1.31761	1.42751	1	1	4	1	3	2	0	1	PREDICTED: ACETATE KINASE	0
sca011.g101300.t2	-3.05	-5.23	2.64e-06	2.82e-07	0.279541	0.382165	985	1148	150	171	546	1219	28	28	PREDICTED: ACETATE KINASE	0
sca011.g101350.t1	-2.74	-4.87	1.12e-05	2.28e-08	0.329084	0.311565	6388	6735	1143	1177	3033	6543	180	218	UNKNOWN	0
sca011.g101400.t1	-1.35	-4.25	0.000752964	1.87e-05	0.357977	0.722302	102	101	65	34	59	97	2	10	UNKNOWN	0
sca011.g101450.t1	1.24	-1.39	0.269683	0.419523	0.779023	1.20677	6	5	38	5	4	3	0	6	UNKNOWN	0
sca011.g101500.t1	-0.35	-1.22	0.187974	0.00026138	0.279574	0.259708	1157	1187	1203	1005	596	929	387	460	PREDICTED: ALG-2 INTERACTING, PARTIAL	0
sca011.g101550.t1	1.87	3.06	2.6e-05	3.34e-07	0.306075	0.317756	875	866	3475	4015	435	718	5868	6440	PREDICTED: ADP-RIBOSYLATION FACTOR 1 /// ADP-RIBOSYLATION FACTOR /// ADP-RIBOSYLATION FACTOR 1-LIKE	K07942
sca011.g101600.t1	-1.12	-0.95	0.0209405	0.0377797	0.275189	0.265601	1316	1320	564	902	638	1296	604	630	PREDICTED: UPF2	0
sca011.g101650.t2	-0.39	-5.52	0.347946	0.000603029	0.37335	1.08226	66	52	58	53	36	61	0	3	UNKNOWN	0
sca011.g101700.t1	-0.19	-4.85	0.581058	1.65e-08	0.320508	0.315089	2661	2530	2637	2738	1828	2444	83	113	UNKNOWN	0
sca011.g101750.t1	0.23	-2.01	0.284657	4.04e-06	0.257266	0.293959	437	427	692	536	234	350	74	116	UNKNOWN	0
sca011.g101800.t1	-0.9	-0.45	0.000596788	0.0339861	0.256438	0.255224	547	517	446	264	289	432	354	327	PREDICTED: TPA: PUTATIVE RING ZINC FINGER DOMAIN SUPERFAMILY /// LIM DOMAIN AND RING FINGER.01 /// ZINC FINGER FAMILY	0
sca011.g101850.t1	-0.85	1.03	0.0018802	0.000509288	0.259127	0.262208	370	335	298	186	180	303	719	550	UNKNOWN	0
sca011.g101900.t1	1.16	1.46	0.00263233	0.000328633	0.33234	0.314158	60	55	244	94	52	81	261	215	PREDICTED: PROLYL 4-HYDROXYLASE SUBUNIT ALPHA-1-LIKE /// PROLYL 4-HYDROXYLASE SUBUNIT ALPHA-2 /// PROLYL 4-HYDROXYLASE	K00472
sca011.g101950.t1	1.13	2.22	0.000239197	5.64e-07	0.302695	0.304652	92	76	305	160	61	86	439	446	PREDICTED: DESERT HEDGEHOG	K11990
sca011.g102000.t1	0.17	-0.06	0.482525	0.810202	0.295256	0.310424	118	111	178	140	69	136	109	141	PREDICTED: ACETYLXYLAN ESTERASE /// ELECTRON TRANSPORTER RNFD /// ACETYL XYLAN ESTERASE	0
sca011.g102050.t1	-0.82	-3	0.0130732	1.86e-06	0.25809	0.304103	666	609	424	444	339	630	62	91	PREDICTED: ZINC KNUCKLE DOMAIN-CONTAINING, PUTATIVE	0
sca011.g102100.t1	-1.06	-1.45	0.000369122	7.35e-05	0.279751	0.313766	233	228	185	93	111	229	67	90	UNKNOWN	0
sca011.g102150.t1	-0.69	5.17	0.109603	1.38e-08	0.422147	0.366234	47	42	41	27	33	44	2004	1617	UNKNOWN	0
sca011.g102200.t1	-1.02	5.14	0.00693204	2.53e-09	0.370928	0.35044	90	68	65	32	41	69	2863	2175	UNKNOWN	0
sca011.g102250.t2	-3.03	-5.38	0.00114478	0.000661159	0.741558	1.22247	37	33	7	3	17	38	1	0	PREDICTED: 2-C-METHYL-D-ERYTHRITOL 4-PHOSPHATE CYTIDYLYLTRANSFERASE, CHLOROPLASTIC /// PUTATIVE 2-C-METHYL-D-ERYTHRITOL 2,4-CYCLODIPHOSPHATE SYNTHASE, PARTIAL /// 2-C-METHYL-D-ERYTHRITOL 4-PHOSPHATE CYTIDYLYLTRANSFERASE	0
sca011.g102300.t1	-4.12	-6.22	2.9e-05	0.000119469	0.500157	0.888074	239	225	46	3	96	199	2	2	UNKNOWN	0
sca011.g102400.t1	1.65	1.17	3.56e-05	0.000684885	0.266681	0.270373	194	229	845	738	113	207	389	539	UNKNOWN	0
sca011.g102450.t1	0.24	0.37	0.359157	0.202098	0.256442	0.273601	300	262	420	381	95	231	209	319	PREDICTED: UNCHARACTERIZED LOC101214026 /// BNACNNG68480D /// ISOFORM X1	0
sca011.g102500.t1	-1.4	-0.67	0.000309314	0.0286507	0.276259	0.2721	288	289	153	116	138	318	161	193	UNKNOWN	0
sca011.g102550.t1	-0.03	2.04	0.974406	0.120982	0.87128	1.14369	9	4	18	2	0	4	6	12	UNKNOWN	0
sca011.g102600.t3	3.67	2.74	0.00278312	0.00187572	1.25987	0.885838	0	1	16	10	3	2	24	24	UNKNOWN	0
sca011.g102650.t1	2.9	3.37	5.9e-05	2.13e-05	0.590486	0.612676	13	6	112	63	8	7	88	119	PREDICTED: INTERFERON-INDUCED FAMILY /// BNAC05G24630D	0
sca011.g102700.t1	4	-0.05	0.0385156	0.978223	1.10806	1.18376	3	0	64	7	4	1	1	5	UNKNOWN	0
sca011.g102700.t2	4.1	0.87	0.0138419	0.590566	1.31671	1.48167	0	0	19	4	1	0	1	2	UNKNOWN	0
sca011.g102750.t1	3.41	0.11	0.123918	0.97462	0.660436	1.04995	8	5	291	19	9	1	0	33	UNKNOWN	0
sca011.g102900.t1	0.8	0.56	0.0738866	0.176063	0.268777	0.260705	531	539	2123	623	308	513	700	861	PREDICTED: MATH DOMAIN-CONTAINING-LIKE /// MATH DOMAIN-CONTAINING-LIKE ISOFORM X2 /// MATH DOMAIN-CONTAINING	0
sca011.g102950.t1	-0.58	-3.82	0.0954427	8.12e-08	0.306548	0.2912	2253	2283	1651	1926	1194	2032	130	160	PREDICTED: SERINE/THREONINE-PROTEIN KINASE AURORA-1 /// BNAC01G05580D /// SERINE/THREONINE-PROTEIN KINASE AURORA-1-LIKE	K08850
sca011.g103000.t1	-0.59	-6.19	0.0188596	1.26e-08	0.271468	0.519547	1014	1031	866	762	517	844	10	13	UNKNOWN	0
sca011.g103050.t1	-0.26	-0.74	0.325946	0.0234113	0.329075	0.369278	86	92	127	61	46	96	44	64	UNKNOWN	0
sca011.g103100.t1	-0.33	-0.37	0.435163	0.442301	0.363474	0.421037	62	71	128	27	31	47	33	45	PREDICTED: TRIPHOSPHATE TUNEL METALLOENZYME 3-LIKE /// TRIPHOSPHATE TUNEL METALLOENZYME 3-LIKE ISOFORM X1 /// TRIPHOSPHATE TUNEL METALLOENZYME 3-LIKE ISOFORM X2	0
sca011.g103150.t1	-0.98	-0.75	0.00782397	0.0471631	0.311488	0.345043	133	149	107	69	53	131	74	62	UNKNOWN	0
sca011.g103200.t1	-2.84	-2.1	3.3e-06	3.7e-05	0.275464	0.26431	1183	1155	191	213	615	1253	261	277	PREDICTED: 30S RIBOSOMAL, CHLOROPLASTIC /// 30S RIBOSOMAL, CHLOROPLASTIC-LIKE /// 30S RIBOSOMAL	K02968
sca011.g103250.t2	0.16	0.77	0.661653	0.0433904	0.335344	0.326472	72	69	89	111	46	88	138	154	PREDICTED: MYB FAMILY TRANSCRIPTION FACTOR APL-LIKE ISOFORM X1 /// PROTEIN PHR1-LIKE 1-LIKE /// PROTEIN PHR1-LIKE 1-LIKE ISOFORM X1	0
sca011.g103300.t1	0.78	0.8	0.0254416	0.0326645	0.314008	0.342656	70	85	192	134	48	60	119	125	UNKNOWN	0
sca011.g103350.t1	-0.69	-1.15	0.00499618	8.86e-05	0.273196	0.264949	1117	1084	1042	652	766	1129	524	588	UNKNOWN	0
sca011.g103400.t1	-2.25	-1.53	0.000590793	0.0175187	0.622136	0.725525	35	41	17	4	11	22	7	7	PREDICTED: GLYCINE--TRNA LIGASE 2, CHLOROPLASTIC/MITOCHONDRIAL /// GLYCINE--TRNA LIGASE 2, CHLOROPLASTIC/MITOCHONDRIAL ISOFORM X2 /// GLYCINE-TRNA LIGASE 2, CHLOROPLASTIC/MITOCHONDRIAL	K14164
sca011.g103400.t2	-1.43	-2.34	0.00546916	0.00344669	0.472991	0.721569	48	47	37	10	14	38	5	7	PREDICTED: GLYCINE--TRNA LIGASE 2, CHLOROPLASTIC/MITOCHONDRIAL /// GLYCINE--TRNA LIGASE 2, CHLOROPLASTIC/MITOCHONDRIAL ISOFORM X2 /// GLYCINE-TRNA LIGASE 2, CHLOROPLASTIC/MITOCHONDRIAL	K14164
sca011.g103450.t1	-1.36	-1.51	0.00293922	0.00321249	0.320418	0.361589	162	149	137	34	77	126	46	45	PREDICTED: RAS FAMILY /// SMALL GTP-BINDING /// SERINE/THREONINE	0
sca011.g103500.t1	1.35	0.74	0.0283508	0.266051	0.448434	0.534704	24	19	110	37	8	25	25	46	PREDICTED: LEUCINE-RICH REPEAT AND DEATH DOMAIN-CONTAINING-LIKE /// ADENYLATE CYCLASE /// GTPASE	0
sca011.g103550.t1	2.08	2.36	1.21e-05	6.12e-06	0.373483	0.394255	31	33	198	139	16	40	166	199	PREDICTED: RAS FAMILY /// SMALL GTP-BINDING /// CYTOPLASMIC MEMBRANE	0
sca011.g103600.t1	-0.28	0.92	0.607323	0.115431	0.390648	0.390627	9546	9079	6591	11894	3136	10199	12389	15185	PREDICTED: 60S RIBOSOMAL-3-LIKE /// 60S RIBOSOMAL /// 60S RIBOSOMAL-	K02920
sca011.g103650.t1	-4.93	-5	1.29e-07	3.16e-07	0.474541	0.52714	399	376	24	8	199	379	12	10	PREDICTED: RIBOSE-5-PHOSPHATE ISOMERASE /// PROBABLE RIBOSE-5-PHOSPHATE ISOMERASE 3, CHLOROPLASTIC /// PROBABLE RIBOSE-5-PHOSPHATE ISOMERASE	K01807
sca011.g103650.t2	-4.41	-5.09	3.13e-06	1e-05	0.410215	0.536348	391	403	34	13	189	441	6	18	PREDICTED: RIBOSE-5-PHOSPHATE ISOMERASE /// PROBABLE RIBOSE-5-PHOSPHATE ISOMERASE 3, CHLOROPLASTIC /// PROBABLE RIBOSE-5-PHOSPHATE ISOMERASE	K01807
sca011.g103650.t3	-0.21	0.95	0.698576	0.0935947	0.40736	0.405859	12092	11526	9216	15316	3871	13087	15959	19528	PREDICTED: RIBOSE-5-PHOSPHATE ISOMERASE /// PROBABLE RIBOSE-5-PHOSPHATE ISOMERASE 3, CHLOROPLASTIC /// PROBABLE RIBOSE-5-PHOSPHATE ISOMERASE	K01807
sca011.g103700.t1	3.72	2.74	0.00958028	0.045835	1.26307	1.29707	1	0	24	6	1	0	9	5	UNKNOWN	0
sca011.g103700.t2	-5.56	-4.48	1.25e-07	2.24e-07	0.57157	0.487955	337	342	9	8	187	305	10	18	UNKNOWN	0
sca011.g103700.t3	2.72	4.18	0.0054805	0.000481315	1.12051	1.20884	1	1	17	7	0	1	17	25	UNKNOWN	0
sca011.g103750.t1	4.19	2.82	0.0134438	0.0249168	1.15617	0.883432	2	0	55	8	3	2	18	35	PREDICTED: MICROSOMAL GLUTATHIONE S-TRANSFERASE 3 /// PUTATIVE GLUTATHIONE S-TRANSFERASE /// MICROSOMAL GLUTATHIONE S-TRANSFERASE 3-LIKE	K00799
sca011.g103800.t1	4.01	-0.66	0.0693203	0.807219	0.771398	1.02353	11	1	213	25	7	3	0	25	PREDICTED: CHOLOYLGLYCINE HYDROLASE	0
sca011.g103850.t1	3.49	-0.11	0.136418	0.96565	1.09499	1.24258	1	1	68	3	3	1	0	11	UNKNOWN	0
sca011.g103900.t1	2.09	1.88	0.0355173	0.130451	0.383187	0.506211	30	30	382	53	13	15	61	74	PREDICTED: SERINE/THREONINE-PROTEIN PHOSPHATASE 4 REGULATORY SUBUNIT 4 /// SERINE/THREONINE-PROTEIN PHOSPHATASE 4 REGULATORY SUBUNIT 4-LIKE /// SERINE/THREONINE-PROTEIN PHOSPHATASE 4 REGULATORY SUBUNIT 4 ISOFORM X1	0
sca011.g103950.t1	-2.5	-2.73	6.68e-07	1.88e-07	0.28747	0.276438	2331	2384	790	324	1237	2213	310	347	PREDICTED: VALINE--TRNA LIGASE /// PUTATIVE VALYL TRNA SYNTHETASE (ISS) /// PUTATIVE VALYL TRNA SYNTHETASE	K01873
sca011.g104000.t1	-2.73	-2.59	1.67e-07	3.07e-07	0.281115	0.283251	672	692	141	112	391	707	101	130	PREDICTED: ELONGATION FACTOR 1-GAMMA /// ELONGATION FACTOR 1-GAMMA-LIKE /// MGC76278	0
sca011.g104050.t1	-3.38	-2.33	1.37e-06	3.56e-05	0.289742	0.283464	2584	2437	281	306	1369	3143	483	594	PREDICTED: 50S RIBOSOMAL /// RIBOSOMAL /// MULTISPECIES: 50S RIBOSOMAL	K02902
sca011.g104100.t1	4.22	5.93	0.00239064	0.000805939	0.976867	1.17737	1	2	38	54	1	0	71	59	UNKNOWN	0
sca011.g104150.t1	1.43	1.96	7.05e-05	7.05e-06	0.317287	0.338141	64	66	243	187	35	58	236	233	PREDICTED: GLYCINE-RICH RNA-BINDING, MITOCHONDRIAL-LIKE /// RNA-BINDING /// RECNAME: FULL=GLYCINE-RICH RNA-BINDING	K11093
sca011.g104200.t1	0.85	0.95	0.051111	0.0625944	0.39219	0.459177	35	33	68	91	13	32	53	57	UNKNOWN	0
sca011.g104250.t1	1.02	0.63	0.0144968	0.195549	0.406816	0.527437	37	24	102	52	10	23	27	39	UNKNOWN	0
sca011.g104300.t1	0.37	0.74	0.224799	0.0500538	0.315222	0.364271	79	88	129	141	40	49	87	106	UNKNOWN	0
sca011.g104350.t1	1.25	0.84	0.00238411	0.0440711	0.373037	0.431675	38	37	168	66	24	27	52	66	UNKNOWN	0
sca011.g104450.t2	3.57	7.29	0.000438509	9.96e-06	0.598558	0.785789	6	11	119	136	8	1	620	622	PREDICTED: DENN (AEX-3) DOMAIN-CONTAINING /// BNAC09G10360D /// ISOFORM X3	0
sca011.g104500.t1	0.08	0.55	0.774827	0.0982897	0.334954	0.364156	79	69	118	76	38	56	105	77	UNKNOWN	0
sca011.g104550.t1	3.56	3.03	0.000298592	0.00127872	0.577419	0.597224	10	8	125	156	5	13	122	78	PREDICTED: SERINE CARBOXYPEPTIDASE-LIKE ENZYME /// SERINE CARBOXYPEPTIDASE-LIKE /// SERINE CARBOXYPEPTIDASE-LIKE	0
sca011.g104550.t2	4.23	3.23	0.000145356	0.00058288	0.821872	0.74716	2	4	76	79	2	8	64	57	PREDICTED: SERINE CARBOXYPEPTIDASE-LIKE ENZYME /// SERINE CARBOXYPEPTIDASE-LIKE /// SERINE CARBOXYPEPTIDASE-LIKE	0
sca011.g104550.t4	3.9	2.93	7.42e-05	0.000369575	0.644422	0.589014	6	7	126	131	6	12	100	85	PREDICTED: SERINE CARBOXYPEPTIDASE-LIKE ENZYME /// SERINE CARBOXYPEPTIDASE-LIKE /// SERINE CARBOXYPEPTIDASE-LIKE	0
sca011.g104600.t1	-0.61	1.29	0.0205109	0.000186944	0.263803	0.272761	253	270	224	195	96	215	454	494	PREDICTED: ISOFORM X1 /// BNAA01G20850D /// BNAA06G21110D	0
sca011.g104650.t1	-0.8	0.01	0.0189183	0.971358	0.285549	0.281434	1576	1536	1123	1004	752	1393	1391	1313	PREDICTED: 26S PROTEASE REGULATORY SUBUNIT 7 /// 26S PROTEAS /// 26S PROTEASE REGULATORY SUBUNIT 7-LIKE	K03061
sca011.g104700.t1	1.22	2.34	0.297919	0.0567782	0.625263	0.615119	11	9	88	6	11	6	47	57	UNKNOWN	0
sca011.g104750.t2	0.73	0.19	0.150049	0.754376	0.599593	0.75465	15	9	37	14	8	7	12	10	UNKNOWN	0
sca011.g104750.t5	2.92	1.33	0.0391416	0.31386	1.11841	1.13066	1	1	30	4	2	1	5	6	UNKNOWN	0
sca011.g104750.t6	-0.09	0.14	0.757329	0.610694	0.264681	0.25659	686	714	767	801	283	524	602	518	UNKNOWN	0
sca011.g104800.t1	-2.2	-2.08	2.98e-06	4.71e-06	0.267158	0.265376	960	888	279	213	459	897	173	228	PREDICTED: THIOREDOXIN REDUCTASE /// THIOREDOXIN REDUCTASE 2-LIKE /// PUTATIVE THIOREDOXIN REDUCTASE	K00384
sca011.g104850.t1	-1.23	-0.81	0.00037812	0.00609801	0.258925	0.255346	730	619	379	314	317	578	321	321	PREDICTED: RAN-BINDING /// RAN-BINDING-LIKE /// SPLA/RYANODINE RECEPTOR (SPRY) DOMAIN-CONTAINING	0
sca011.g104900.t1	1.46	1.94	2.14e-05	3.39e-06	0.299941	0.327576	91	76	336	229	42	63	255	268	UNKNOWN	0
sca011.g104950.t1	-0.08	0.45	0.73533	0.0873941	0.269025	0.280508	208	177	307	154	87	188	257	215	PREDICTED: DNA-DIRECTED RNA POLYMERASE III SUBUNIT RPC5 /// TRANSCRIPTION REGULATORS,ZINC ION BINDING, PUTATIVE ISOFORM 3 /// TRANSCRIPTION REGULATORS,ZINC ION BINDING, PUTATIVE ISOFORM 2	K14721
sca011.g105000.t1	1.49	1.47	0.0697276	0.13365	0.681435	0.830425	9	6	54	10	3	5	11	21	UNKNOWN	0
sca011.g105050.t1	-0.19	0.27	0.541462	0.368686	0.273373	0.269564	182	179	236	156	151	184	329	210	UNKNOWN	0
sca011.g105060.t1	-0.47	0.2	0.0914233	0.461281	0.270805	0.275872	938	997	917	758	711	950	1397	1112	#N/A	#N/A
sca011.g105100.t1	-0.38	0.11	0.237084	0.707108	0.281412	0.273353	1262	1224	1070	1193	573	1116	1143	1124	PREDICTED: EUKARYOTIC TRANSLATION INITIATION FACTOR 1A /// EUKARYOTIC TRANSLATION INITIATION FACTOR 1A-LIKE /// EUKARYOTIC TRANSLATION INITIATION FACTOR 1A, X-CHROMOSOMAL	K03236
sca011.g105150.t1	-2.07	-2.63	5.79e-06	3.86e-06	0.346315	0.420725	157	155	51	40	75	154	21	25	PREDICTED: 30S RIBOSOMAL /// PUTATIVE RIBOSOMAL /// EUKARYOTIC TRANSLATION INITIATION FACTOR 3 SUBUNIT A-LIKE	K02988
sca011.g105200.t1	-0.05	-1.16	0.892189	0.0189665	0.34837	0.378409	70	68	141	41	64	85	31	58	UNKNOWN	0
sca011.g105200.t2	-0.82	-1.06	0.141949	0.0935492	0.59782	0.66538	23	17	22	7	13	19	12	8	UNKNOWN	0
sca011.g105250.t1	-0.15	0.26	0.506296	0.262555	0.257387	0.263354	277	283	350	266	149	261	334	295	PREDICTED: UBIQUITIN /// UBIQUITIN-CONJUGATING ENZYME E2 2-LIKE /// UBIQUITIN-CONJUGATING ENZYME E2	K10573
sca011.g105300.t2	-0.99	-0.4	0.0629347	0.517556	0.52744	0.668395	29	26	21	13	4	29	14	12	PREDICTED: LETM1 AND EF-HAND DOMAIN-CONTAINING-60DA, MITOCHONDRIAL /// , CONSERVED /// LETM1-LIKE	0
sca011.g105300.t3	-1.25	-1.04	0.000396714	0.00222305	0.326096	0.344629	132	133	79	58	64	140	55	69	PREDICTED: LETM1 AND EF-HAND DOMAIN-CONTAINING-60DA, MITOCHONDRIAL /// , CONSERVED /// LETM1-LIKE	0
sca011.g105350.t1	-0.1	1.14	0.740583	0.00764086	0.378632	0.443287	44	59	66	51	18	27	55	75	UNKNOWN	0
sca011.g105400.t1	-0.65	0.02	0.00678149	0.920301	0.270023	0.275788	232	225	208	150	115	209	195	224	PREDICTED: NUDIX HYDROLASE 2-LIKE /// NUDIX HYDROLASE /// NUDIX HYDROLASE 8	0
sca011.g105450.t1	0.41	0.52	0.277226	0.183589	0.268447	0.275245	165	180	345	220	123	161	287	242	PREDICTED: JMJN/JMJC /// LYSINE-SPECIFIC DEMETHYLASE 5 /// LYSINE-SPECIFIC DEMETHYLASE 5B ISOFORM X1	K11446
sca011.g105500.t1	0	0.6	0.990637	0.0688657	0.293833	0.289347	1402	1455	1951	1488	792	1169	2089	1782	PREDICTED: LYSINE-SPECIFIC DEMETHYLASE 5 /// LYSINE-SPECIFIC DEMETHYLASE 5B /// LYSINE-SPECIFIC DEMETHYLASE 5B ISOFORM X1	K11446
sca011.g105550.t1	-0.36	0.56	0.230392	0.0753292	0.258699	0.258557	603	589	563	547	226	479	668	615	UNKNOWN	0
sca011.g105600.t1	1.03	1.05	0.28381	0.337926	1.08381	1.24776	2	2	12	2	1	1	3	4	UNKNOWN	0
sca011.g105700.t1	1.81	-2.06	0.136352	0.105485	0.91473	0.95128	4	2	28	5	24	5	2	3	UNKNOWN	0
sca011.g105750.t1	1.87	0.01	0.221473	0.99515	1.10589	1.44856	2	1	21	2	3	0	1	1	UNKNOWN	0
sca011.g105750.t2	3.42	-1.09	0.0117781	0.341727	1.36603	1.32427	0	0	13	2	2	2	1	1	UNKNOWN	0
sca011.g105750.t4	1.48	1	0.00920143	0.112531	0.674863	0.832581	9	6	35	19	5	4	10	14	UNKNOWN	0
sca011.g105800.t1	0.81	0.68	0.0131315	0.043312	0.293916	0.32074	106	95	232	199	49	98	172	131	UNKNOWN	0
sca011.g105850.t1	1.95	1.22	0.0739068	0.354869	0.742035	0.94821	4	7	58	9	4	2	8	10	UNKNOWN	0
sca011.g105900.t1	1.55	1.83	0.000188052	5.35e-05	0.302344	0.307651	86	73	294	274	58	82	325	321	PREDICTED: PROTON/PHOSPHATE SYMPORTER /// PUTATIVE INORGANIC PHOSPHATE TRANSPORTER 1-12 /// MFS GENERAL SUBSTRATE TRANSPORTER	0
sca011.g105950.t1	1.71	1.9	0.000806326	0.000430688	0.267546	0.272872	285	264	977	1151	208	318	1299	1224	PREDICTED: PROTON/PHOSPHATE SYMPORTER /// MFS GENERAL SUBSTRATE TRANSPORTER /// PROTON/PHOSPHATE SYMPORTER, SPLICE VARIANT A	K08176
sca011.g106000.t1	-0.01	-0.32	0.968765	0.276377	0.311339	0.287384	2027	2052	2522	2287	1052	1661	1252	1557	PREDICTED: PROBABLY INACTIVE LEUCINE-RICH REPEAT RECEPTOR-LIKE AT2G25790 /// PUTATIVE LEUCINE-RICH REPEAT RECEPTOR FAMILY /// PROBABLY INACTIVE LEUCINE-RICH REPEAT RECEPTOR-LIKE	0
sca011.g106050.t2	-0.97	-4.65	0.0399371	0.000391443	0.520412	1.155	26	33	28	10	18	26	0	2	UNKNOWN	0
sca011.g106100.t1	2.6	0.8	0.0843504	0.618194	1.43457	1.62804	0	0	7	1	0	0	0	2	UNKNOWN	0
sca011.g106100.t2	-1.01	-5.48	0.00215025	6.48e-06	0.320439	0.856283	153	107	94	63	84	118	1	5	UNKNOWN	0
sca011.g106150.t1	2.8	3.12	1.96e-05	1.34e-05	0.310642	0.332212	69	68	731	455	47	48	603	467	PREDICTED: G-ACTIVATED INWARD RECTIFIER POTASSIUM CHANNEL 2 /// G-ACTIVATED INWARD RECTIFIER POTASSIUM CHANNEL 2-LIKE /// INWARD POTASSIUM CHANNEL RECTIFIER, PARTIAL	K05330
sca011.g106200.t1	1.84	1.81	0.177844	0.246248	0.776523	0.899246	4	6	73	4	4	2	11	17	UNKNOWN	0
sca011.g106250.t1	2.18	2.71	0.121179	0.0491313	1.21309	1.14106	0	3	12	3	0	3	15	10	UNKNOWN	0
sca011.g106250.t2	1.44	2	0.0759437	0.0230647	0.754364	0.774119	10	3	38	8	3	6	24	26	UNKNOWN	0
sca011.g106250.t3	4.61	4.1	0.00162507	0.00111837	0.971662	0.819011	1	2	66	49	4	2	81	60	UNKNOWN	0
sca011.g106300.t2	-1.79	2	0.174947	0.113657	1.43118	1.34446	1	4	1	0	0	1	6	3	PREDICTED: SECRETION-REGULATING GUANINE NUCLEOTIDE EXCHANGE FACTOR /// ISOFORM 1 /// ISOFORM 2	0
sca011.g106300.t3	-0.9	-7.82	0.00370503	1.58e-08	0.292136	0.626109	1766	1950	1274	1096	1071	1590	4	12	PREDICTED: SECRETION-REGULATING GUANINE NUCLEOTIDE EXCHANGE FACTOR /// ISOFORM 1 /// ISOFORM 2	0
sca011.g106350.t1	-0.65	-2.13	0.0505737	1.65e-05	0.267412	0.264778	872	977	618	790	730	1146	267	283	PREDICTED: URIDYLATE KINASE /// MULTISPECIES: URIDYLATE KINASE /// PUTATIVE URIDYLATE KINASE (ISS)	K09903
sca011.g106400.t1	-1.46	-0.06	7.94e-05	0.795161	0.259738	0.255479	577	644	278	260	284	516	505	463	PREDICTED: SPLICING FACTOR 3B SUBUNIT 1 /// SPLICING FACTOR 3B SUBUNIT 1-LIKE /// SPLICING FACTOR	0
sca011.g106400.t2	2.42	-0.81	0.211408	0.685357	1.47242	1.56779	0	0	13	0	3	0	1	0	PREDICTED: SPLICING FACTOR 3B SUBUNIT 1 /// SPLICING FACTOR 3B SUBUNIT 1-LIKE /// SPLICING FACTOR	0
sca011.g106400.t3	-0.3	-0.55	0.485347	0.244524	0.507437	0.553017	21	27	39	12	16	24	16	19	PREDICTED: SPLICING FACTOR 3B SUBUNIT 1 /// SPLICING FACTOR 3B SUBUNIT 1-LIKE /// SPLICING FACTOR	0
sca011.g106400.t4	-1.53	-0.18	0.000380596	0.543131	0.281681	0.271584	273	270	103	136	145	221	227	191	PREDICTED: SPLICING FACTOR 3B SUBUNIT 1 /// SPLICING FACTOR 3B SUBUNIT 1-LIKE /// SPLICING FACTOR	0
sca011.g106450.t1	-1.22	-0.01	0.000647179	0.975453	0.261371	0.258993	775	843	434	402	398	625	713	599	PREDICTED: ENOYLCOA HYDRATASE/ISOMERASE /// PUTATIVE QUEUINE TRNA-RIBOSYLTRANSFERASE (ISS) /// CLPP/CROTONASE	0
sca011.g106500.t1	2.26	1.74	0.0416947	0.0388763	1.07966	0.818055	6	0	13	8	5	3	16	19	PREDICTED: ENOYL-COA HYDRATASE/ISOMERASE /// ENOYLCOA HYDRATASE/ISOMERASE /// ENOYL-COA DELTA ISOMERASE 1, MITOCHONDRIAL	0
sca011.g106550.t1	3.51	2.48	2.87e-05	0.000137593	0.731702	0.61957	5	4	87	53	6	10	56	65	UNKNOWN	0
sca011.g106600.t1	3.72	-0.39	0.1221	0.870393	1.35504	1.42868	0	0	27	1	5	0	0	3	UNKNOWN	0
sca012.g100100.t2	4.41	-1.12	0.0281954	0.595446	1.31016	1.5435	0	0	40	2	1	1	0	1	UNKNOWN	0
sca012.g100100.t3	3.22	0.8	0.0553122	0.659179	1.38747	1.62804	0	0	15	1	0	0	0	2	UNKNOWN	0
sca012.g100150.t1	-0.24	-0.5	0.454339	0.18631	0.375636	0.422974	58	53	75	42	41	39	33	39	PREDICTED: DNA-DIRECTED RNA POLYMERASE II SUBUNIT 4-LIKE /// DNA-DIRECTED RNA POLYMERASE II SUBUNIT RPB4 /// DNA-DIRECTED RNA POLYMERASE II SUBUNIT	K03012
sca012.g100200.t1	-1.32	-0.53	0.00224572	0.135581	0.258956	0.25483	673	617	335	290	261	681	353	420	PREDICTED: PUTATIVE ACETYLTRANSFERASE /// ACETYLTRANSFERASE /// ACYL-COA N-ACYLTRANSFERASES (NAT)	0
sca012.g100250.t1	-0.78	-1.84	0.037553	0.000813885	0.304096	0.370734	162	131	171	56	68	160	32	47	PREDICTED: JMJC DOMAIN-CONTAINING /// JMJC DOMAIN-CONTAINING-LIKE /// JMJC DOMAIN-CONTAINING ISOFORM X2	0
sca012.g100300.t1	0.53	0.94	0.427868	0.151579	0.590643	0.561075	13	11	16	36	11	14	31	32	PREDICTED: BETA- ASPARTYL ASPARAGINYL FAMILY /// ASPARTYL/ASPARAGINYL BETA-HYDROXYLASE /// ASPARTYL ASPARAGINYL BETA-HYDROXYLASE	K00476
sca012.g100300.t2	0.32	-1.24	0.705083	0.220863	0.946913	1.1137	4	4	11	3	2	7	4	1	PREDICTED: BETA- ASPARTYL ASPARAGINYL FAMILY /// ASPARTYL/ASPARAGINYL BETA-HYDROXYLASE /// ASPARTYL ASPARAGINYL BETA-HYDROXYLASE	K00476
sca012.g100300.t3	0.85	1.08	0.108612	0.0415656	0.690825	0.663228	9	7	24	13	8	8	25	20	PREDICTED: BETA- ASPARTYL ASPARAGINYL FAMILY /// ASPARTYL/ASPARAGINYL BETA-HYDROXYLASE /// ASPARTYL ASPARAGINYL BETA-HYDROXYLASE	K00476
sca012.g100300.t5	0.48	2.15	0.390613	0.00355641	0.492891	0.527961	13	29	34	34	8	18	77	74	PREDICTED: BETA- ASPARTYL ASPARAGINYL FAMILY /// ASPARTYL/ASPARAGINYL BETA-HYDROXYLASE /// ASPARTYL ASPARAGINYL BETA-HYDROXYLASE	K00476
sca012.g100350.t2	3.28	-1.94	0.0218883	0.193282	1.37507	1.56692	0	0	11	2	1	1	0	0	UNKNOWN	0
sca012.g100400.t1	0.62	0.73	0.447589	0.376262	0.879235	0.888214	9	2	12	6	2	7	9	10	PREDICTED: ALANINE RACEMASE /// CHAIN A, STRUCTURE OF VIBRIO CHOLERAE BROAD SPECTRUM RACEMASE DOUBLE MUTANT R173A, N174A /// RECNAME: FULL=ALANINE RACEMASE 2	0
sca012.g100400.t2	2.22	-0.8	0.0390969	0.530432	1.06809	1.3988	2	1	18	5	2	1	0	3	PREDICTED: ALANINE RACEMASE /// CHAIN A, STRUCTURE OF VIBRIO CHOLERAE BROAD SPECTRUM RACEMASE DOUBLE MUTANT R173A, N174A /// RECNAME: FULL=ALANINE RACEMASE 2	0
sca012.g100450.t1	0.79	0.29	0.0382474	0.393057	0.339808	0.329806	2636	2594	4551	6141	1939	3117	3845	4077	PREDICTED: CYSTEINE PROTEASE /// ORYZAIN ALPHA CHAIN-LIKE /// KDEL-TAILED CYSTEINE ENDOPEPTIDASE CEP1	K16290
sca012.g100500.t1	1.05	1	0.010916	0.0133671	0.297705	0.295947	1068	1029	2018	3149	726	1221	2436	2537	PREDICTED: HYDROXYLYSINE KINASE /// HYDROXYLYSINE KINASE, PARTIAL /// HYDROXYLYSINE KINASE ISOFORM X1	0
sca012.g100550.t1	-0.74	-0.13	0.0102775	0.608261	0.255825	0.257563	470	389	446	211	171	416	308	344	PREDICTED: SERINE/THREONINE-PROTEIN KINASE DST1 /// SERINE/THREONINE-PROTEIN KINASE /// SERINE/THREONINE-PROTEIN KINASE 3-LIKE	0
sca012.g100600.t1	-0.29	-0.32	0.248398	0.216592	0.329162	0.339825	90	89	121	63	62	95	87	76	PREDICTED: TRNA (GUANINE-N1)-METHYLTRANSFERASE DOMAIN CONTAINING, PUTATIVE /// AGAP000324-PA /// TRNA METHYLTRANSFERASE 10 HOMOLOG B	K15445
sca012.g100650.t1	-1.36	-0.52	0.00030324	0.0752707	0.273032	0.27606	332	280	172	120	116	287	185	160	PREDICTED: APURINIC ENDONUCLEASE-REDOX /// APURINIC ENDONUCLEASE-REDOX-LIKE /// APURINIC ENDONUCLEASE-REDOX X1	K01142
sca012.g100700.t1	0.7	1.03	0.00481051	0.000402956	0.25839	0.265689	268	238	576	425	136	240	508	471	PREDICTED: E3 UBIQUITIN-PROTEIN LIGASE UPL6 /// E3 UBIQUITIN-PROTEIN LIGASE UPL6-LIKE /// E3 UBIQUITIN-PROTEIN LIGASE UPL6-LIKE ISOFORM X2	K10589
sca012.g100750.t1	1.2	0.95	0.00061558	0.00625724	0.369961	0.409549	44	34	148	78	23	36	67	81	UNKNOWN	0
sca012.g100800.t1	1.1	0.87	0.00645065	0.0233811	0.298496	0.302033	97	83	397	131	68	105	220	191	PREDICTED: ABC TRANSPORTER G FAMILY MEMBER 28-LIKE /// ABC TRANSPORTER G FAMILY MEMBER 28 /// ABC TRANSPORTER G FAMILY MEMBER 2	0
sca012.g100850.t1	2.58	2.36	0.0484962	0.0753666	1.0446	1.08111	0	7	21	7	0	5	10	15	UNKNOWN	0
sca012.g100900.t1	-0.57	-1.02	0.0285084	0.000709868	0.2657	0.256713	856	838	820	575	398	855	376	381	PREDICTED: GLUCURONYL HYDROLASE /// UNSATURATED GLUCURONYL HYDROLASE (GH88) /// PUTATIVE	0
sca012.g100950.t1	2.12	0.36	0.213467	0.843086	1.50072	1.68126	0	0	9	0	0	0	1	0	UNKNOWN	0
sca012.g101000.t1	2.29	2.67	0.000289622	0.00010095	0.45031	0.461155	28	12	183	64	13	20	119	160	PREDICTED: PROTEIN OF FUNCTION (DUF2795) /// APURINIC ENDONUCLEASE-REDOX	0
sca012.g101050.t1	4.26	-0.4	0.0370131	0.861315	0.980894	1.23757	1	2	107	14	4	1	0	9	UNKNOWN	0
sca012.g101100.t1	-0.11	-0.17	0.591368	0.397588	0.254828	0.25613	403	367	464	398	235	376	322	377	UNKNOWN	0
sca012.g101150.t1	0.3	-0.82	0.126635	0.000987034	0.256728	0.259751	402	392	696	495	244	402	226	244	PREDICTED: SYNAPTOTAGMIN-5-LIKE /// SYNAPTOTAGMIN- /// SYNAPTOTAGMIN-3-LIKE	0
sca012.g101200.t1	0.08	-0.72	0.861973	0.142971	0.331254	0.347842	76	84	210	42	77	89	55	76	PREDICTED: G RECEPTOR /// LANC-LIKE /// LANCL1	0
sca012.g101250.t1	-0.05	-0.84	0.915409	0.0991633	0.617829	0.607645	14	13	23	10	12	25	13	13	UNKNOWN	0
sca012.g101300.t1	2.56	1.59	8.52e-07	5.88e-05	0.282699	0.277485	144	136	1064	913	114	144	556	456	UNKNOWN	0
sca012.g101350.t1	-0.33	-0.48	0.243866	0.140409	0.26267	0.293101	258	230	284	192	83	227	158	115	PREDICTED: TRNA BINDING DOMAIN CONTAINING /// PUTATIVE TYROSYL/METHIONYL-TRNA SYNTHETASE /// METHIONYL-TRNA SYNTHETASE	K15437
sca012.g101400.t1	-1.59	-1.27	0.00017896	0.000953818	0.261359	0.25825	797	734	331	286	312	665	237	262	PREDICTED: REPLICATION FACTOR C SUBUNIT /// REPLICATION FACTOR C SUBUNIT 3 /// DNA REPLICATION FACTOR C COMPLEX SUBUNIT 5	K10756
sca012.g101450.t1	-0.25	0.01	0.745396	0.991126	0.889836	0.883115	8	4	7	5	2	11	9	6	PREDICTED: PROTEIN KINASE, PARTIAL /// LOW QUALITY: CALCIUM/CALMODULIN-DEPENDENT KINASE 2 /// PROTEIN KINASE	K07359
sca012.g101500.t1	0.08	1.21	0.712761	0.000216929	0.255124	0.263824	326	347	475	386	159	350	712	740	PREDICTED: IAA-AMINO ACID HYDROLASE ILR1-LIKE /// IAA-AMINO ACID HYDROLASE ILR1-LIKE 3 /// IAA-AMINO ACID HYDROLASE ILR1-LIKE	K14664
sca012.g101550.t1	0.8	1.56	0.00420512	3.12e-05	0.279959	0.287327	127	127	349	204	69	146	416	381	PREDICTED: FAD-BINDING MONOOXYGENASE /// SALICYLATE 1-MONOOXYGENASE /// AROMATIC RING MONOOXYGENASE	K09838
sca012.g101600.t1	-1.46	-0.68	0.00024431	0.0279593	0.25988	0.255498	672	648	312	269	257	560	338	289	PREDICTED: PROTEASOME SUBUNIT ALPHA TYPE-2-A /// PROTEASOME SUBUNIT ALPHA TYPE-2-B /// PROTEASOME SUBUNIT ALPHA TYPE	K02726
sca012.g101650.t1	-1.67	-1.06	0.000233552	0.00517142	0.261667	0.256351	815	671	301	265	311	691	306	281	PREDICTED: IQ AND UBIQUITIN-LIKE DOMAIN-CONTAINING, PUTATIVE /// IQ AND UBIQUITIN-LIKE DOMAIN-CONTAINING /// IQ CALMODULIN-BINDING MOTIF FAMILY	0
sca012.g101700.t1	2.17	0.11	0.185761	0.966156	0.733955	1.26129	7	4	84	8	9	0	0	10	UNKNOWN	0
sca012.g101750.t1	0.43	0.9	0.0290675	0.000349232	0.2568	0.263983	292	263	577	352	160	227	456	481	PREDICTED: DNA MISMATCH REPAIR /// DNA MISMATCH REPAIR ISOFORM X /// DNA MISMATCH REPAIR ISOFORM X2	K08739
sca012.g101800.t1	-0.51	-1.31	0.299652	0.0350013	0.307833	0.358313	126	128	210	48	60	140	51	49	PREDICTED: MULTISUBSTRATE PSEUDOURIDINE SYNTHASE 7 /// MULTISUBSTRATE PSEUDOURIDINE SYNTHASE 7-LIKE /// PSEUDOURIDYLATE SYNTHASE 7 HOMOLOG	K06176
sca012.g101850.t1	-0.78	-0.89	0.00739708	0.00298418	0.259714	0.256786	701	693	575	416	404	848	399	430	PREDICTED: ISOVALERYL-COA DEHYDROGENASE, MITOCHONDRIAL /// ISOVALERYL-COA DEHYDROGENASE, MITOCHONDRIAL ISOFORM X2 /// ISOVALERYL-COA DEHYDROGENASE, MITOCHONDRIAL-LIKE	K00253
sca012.g101900.t1	1.28	1.46	0.00668272	0.00530027	0.342657	0.375866	55	46	270	74	24	47	124	127	PREDICTED: TYROSINE DECARBOXYLASE 1-LIKE /// TYROSINE DECARBOXYLASE 1 /// BNAA07G00240D	K01593
sca012.g101950.t1	0.77	0.54	0.0295441	0.117572	0.306203	0.319916	87	86	304	97	60	89	142	139	UNKNOWN	0
sca012.g102000.t1	-0.05	0.4	0.876832	0.21943	0.29279	0.298397	112	142	161	139	62	155	158	195	PREDICTED: DYNEIN LIGHT CHAIN /// DYNEIN LIGHT CHAIN LC6, FLAGELLAR OUTER ARM-LIKE /// DYNEIN LIGHT CHAIN	K10418
sca012.g102050.t1	-1.18	0.17	0.0026455	0.588316	0.25889	0.257183	685	667	366	355	267	597	590	593	PREDICTED: VAMP-LIKE /// SYNAPTOBREVIN /// SNARE-LIKE	K08516
sca012.g102100.t1	-0.25	0.67	0.204509	0.00480444	0.263075	0.263808	260	212	326	171	145	244	381	411	PREDICTED: AGAP009495-PA /// KELCH REPEAT TYPE 1 AND KELCH-TYPE BETA PROPELLER DOMAIN-CONTAINING /// KELCH REPEAT	0
sca012.g102150.t1	-2.73	-1.95	2.13e-06	2.97e-05	0.303061	0.287412	426	403	100	55	211	446	95	115	UNKNOWN	0
sca012.g102200.t1	-0.1	-1.54	0.914637	0.247693	1.06752	1.49676	5	2	9	1	1	2	0	1	UNKNOWN	0
sca012.g102200.t3	-2.24	-2.91	0.00218957	0.000887454	0.590471	0.677055	49	39	22	4	29	52	7	6	UNKNOWN	0
sca012.g102250.t1	-1.2	-3.26	0.0115147	0.000331195	0.352006	0.56398	115	95	111	23	56	106	8	13	UNKNOWN	0
sca012.g102300.t1	1.23	1.81	0.000426415	2.25e-05	0.261884	0.27184	251	239	673	700	142	228	878	794	PREDICTED: LOW-CO2 INDUCIBLE /// GON30 /// LCIB-LIKE GENE	0
sca012.g102350.t1	0.49	0.4	0.0831696	0.125832	0.286228	0.269294	1052	975	1684	1675	440	893	1141	1028	UNKNOWN	0
sca012.g102400.t1	-0.92	-2.4	0.00341298	6.95e-07	0.281251	0.267579	1395	1518	941	889	709	1296	244	233	PREDICTED: GPR1/FUN34/YAAH FAMILY, PARTIAL /// INNER MEMBRANE	0
sca012.g102450.t1	2.88	1.18	0.0705778	0.53141	1.23339	1.57067	0	2	26	2	0	0	1	1	PREDICTED: DUF962 DOMAIN /// DUF962 DOMAIN-CONTAINING /// PUTATIVE ENDOPLASMIC RETICULUM MEMBRANE	0
sca012.g102450.t2	1.11	-0.28	0.455627	0.864075	1.49685	1.6426	1	0	7	0	1	0	0	1	PREDICTED: DUF962 DOMAIN /// DUF962 DOMAIN-CONTAINING /// PUTATIVE ENDOPLASMIC RETICULUM MEMBRANE	0
sca012.g102500.t2	2.59	5.38	0.00951225	0.000434168	0.904051	1.18242	5	1	23	20	0	1	48	49	PREDICTED: STEROL 3-BETA-GLUCOSYLTRANSFERASE /// STEROL 3-BETA-GLUCOSYLTRANSFERASE UGT80B1-LIKE /// STEROL 3-BETA-GLUCOSYLTRANSFERASE UGT80B1	0
sca012.g102550.t1	0.01	-0.03	0.984619	0.923661	0.474289	0.460004	30	21	46	19	17	39	34	35	PREDICTED: UNCHARACTERIZED LOC101214221	0
sca012.g102600.t2	0.52	1.12	0.236951	0.0262448	0.53154	0.550939	21	12	32	26	8	19	40	36	PREDICTED: SHORT-CHAIN DEHYDROGENASE /// PROTEIN CBG08294 /// 3-KETODIHYDROSPHINGOSINE REDUCTASE-LIKE	0
sca012.g102650.t1	-0.65	-1.66	0.0312884	0.000221937	0.3337	0.389739	102	94	114	47	58	114	37	32	UNKNOWN	0
sca012.g102700.t1	-0.28	-0.11	0.352231	0.719009	0.266403	0.279109	233	197	214	221	105	218	182	194	PREDICTED: PEPTIDYL-PROLYL CIS-TRANSISOMERASE, CYCLOPHILIN TYPE /// CYCLOPHILIN-LIKE PEPTIDYL-PROLYL CIS-TRANS ISOMERASE DOMAIN	0
sca012.g102750.t1	0.92	1.46	0.00101502	2.82e-05	0.25987	0.266325	365	281	932	574	197	280	918	787	PREDICTED: PENTATRICOPEPTIDE REPEAT-CONTAINING, CHLOROPLASTIC /// PENTATRICOPEPTIDE REPEAT-CONTAINING /// MATERNAL EFFECT EMBRYO ARREST 40	0
sca012.g102800.t2	0.28	0.75	0.461968	0.0725584	0.382838	0.397134	35	54	70	60	20	53	76	76	PREDICTED: ZINC PHOSPHODIESTERASE ELAC /// ZINC PHOSPHODIESTERASE /// ZINC PHOSPHODIESTERASE ELAC ISOFORM X4	0
sca012.g102850.t2	-0.75	-1.02	0.211788	0.183951	0.741186	0.939251	11	12	12	5	6	7	2	7	PREDICTED: TAF10P /// TRANSCRIPTION INITIATION FACTOR /// TRANSCRIPTION INITIATION FACTOR TFIID, SUBUNIT TAF10	0
sca012.g102900.t1	-0.48	0.36	0.110743	0.236317	0.264409	0.269932	249	242	265	169	102	255	210	370	PREDICTED: GLUCOSE-INDUCED DEGRADATION HOMOLOG /// GLUCOSE-INDUCED DEGRADATION-LIKE /// 1	0
sca012.g102950.t1	0.21	0.08	0.824614	0.944187	0.906088	1.03821	3	8	17	2	3	3	6	3	PREDICTED: ZINC FINGER /// ZINC FINGER-LIKE /// LIM DOMAIN AND RING FINGER.01-LIKE	0
sca012.g103000.t1	0.71	0.33	0.00191655	0.0919116	0.258078	0.260538	266	268	656	423	175	271	328	395	UNKNOWN	0
sca012.g103050.t1	1.04	0.55	0.0073445	0.134733	0.376815	0.402151	42	33	96	97	26	43	56	75	PREDICTED: ADENOSINE KINASE /// CARBOHYDRATE KINASE-LIKE /// PFKB-LIKE CARBOHYDRATE KINASE FAMILY 1	0
sca012.g103050.t2	0.48	-0.13	0.320375	0.806446	0.679595	0.78749	9	9	18	14	6	9	10	8	PREDICTED: ADENOSINE KINASE /// CARBOHYDRATE KINASE-LIKE /// PFKB-LIKE CARBOHYDRATE KINASE FAMILY 1	0
sca012.g103100.t1	-0.23	-0.25	0.426026	0.428721	0.408627	0.433699	46	37	49	38	27	41	37	37	PREDICTED: TRAFFICKING COMPLEX SUBUNIT 4 /// SYNBINDIN /// TRAFFICKING COMPLEX SUBUNIT 4-LIKE	0
sca012.g103100.t2	0.71	0.19	0.528913	0.841793	1.04579	0.876181	6	1	18	1	5	5	8	7	PREDICTED: TRAFFICKING COMPLEX SUBUNIT 4 /// SYNBINDIN /// TRAFFICKING COMPLEX SUBUNIT 4-LIKE	0
sca012.g103150.t1	4.06	3.86	0.00068568	0.00208046	0.982879	1.09216	2	1	66	20	0	3	26	29	UNKNOWN	0
sca012.g103150.t2	0.91	1.15	0.106282	0.0676151	0.716075	0.785934	5	10	20	14	5	5	15	15	UNKNOWN	0
sca012.g103200.t2	2.69	-0.28	0.148697	0.890498	1.44861	1.6426	0	0	18	0	1	0	0	1	PREDICTED: PROBABLE HELICASE MAGATAMA 3-LIKE /// PROBABLE HELICASE MAGATAMA 3 /// PROBABLE HELICASE MAGATAMA 3 ISOFORM X1	0
sca012.g103200.t3	-1.37	-0.51	0.000568071	0.0907707	0.415637	0.405358	65	59	33	26	38	54	39	44	PREDICTED: PROBABLE HELICASE MAGATAMA 3-LIKE /// PROBABLE HELICASE MAGATAMA 3 /// PROBABLE HELICASE MAGATAMA 3 ISOFORM X1	0
sca012.g103250.t1	-1.63	-0.34	1.59e-05	0.136228	0.264359	0.254807	515	462	246	146	268	526	343	445	PREDICTED: PROTEIN UXT HOMOLOG /// PROTEIN UXT /// PROTEIN UXT	0
sca012.g103300.t1	2.25	3.65	9.34e-05	2.5e-06	0.284112	0.309157	120	116	587	763	76	113	1290	1838	PREDICTED: DCMP DEAMINASE /// CYTOSINE/ADENOSINE DEAMINASE /// CMP/DCMP DEAMINASE ZINC-BINDING	K01487
sca012.g103350.t1	4.99	6.15	8.62e-08	1.15e-08	0.445396	0.450446	21	14	684	665	16	19	1418	1871	UNKNOWN	0
sca012.g103400.t1	2.31	3.69	3.04e-07	5.61e-09	0.305247	0.330085	75	72	535	364	47	60	864	934	PREDICTED: LIPASE /// PUTATIVE LIPASE	0
sca012.g103450.t1	1.68	3.48	0.0223504	0.000209674	0.343431	0.346348	51	41	250	125	35	45	278	1235	UNKNOWN	0
sca012.g103500.t1	0.06	0.55	0.874292	0.18094	0.270981	0.280129	186	165	220	229	71	222	198	322	UNKNOWN	0
sca012.g103550.t1	1.26	1.03	0.422447	0.614639	0.927028	1.21323	3	4	48	1	6	0	1	9	UNKNOWN	0
sca012.g103600.t1	2	0.8	0.125986	0.582536	1.3927	1.62804	1	0	9	1	0	0	0	2	UNKNOWN	0
sca012.g103600.t2	2.14	-0.28	0.0850506	0.853061	1.27277	1.6426	2	0	9	3	1	0	0	1	UNKNOWN	0
sca012.g103600.t4	0.53	1.48	0.112724	0.000789898	0.324525	0.341162	79	65	125	134	37	59	188	161	UNKNOWN	0
sca012.g103650.t1	-0.26	0.12	0.402607	0.722186	0.374189	0.422651	50	62	61	54	23	44	51	43	PREDICTED: CLK4-ASSOCIATING SERINE/ARGININE RICH /// CLK4-ASSOCIATING SERINE/ARGININE RICH X1 /// CLK4-ASSOCIATING SERINE/ARGININE RICH X	K13168
sca012.g103650.t2	-0.51	-0.23	0.0587124	0.396604	0.272494	0.293466	209	200	189	163	102	159	167	124	PREDICTED: CLK4-ASSOCIATING SERINE/ARGININE RICH /// CLK4-ASSOCIATING SERINE/ARGININE RICH X1 /// CLK4-ASSOCIATING SERINE/ARGININE RICH X	K13168
sca012.g103700.t1	-0.03	-0.32	0.893792	0.211913	0.256006	0.25483	487	404	547	494	254	544	394	395	PREDICTED: SET AND MYND DOMAIN-CONTAINING /// SET AND MYND DOMAIN-CONTAINING, PARTIAL /// SET AND MYND DOMAIN-CONTAINING(SMYD), PUTATIVE	0
sca012.g103750.t1	-0.19	-0.39	0.56942	0.283872	0.42057	0.447165	44	32	52	30	19	51	36	30	UNKNOWN	0
sca012.g103800.t1	0.95	0.65	0.0116436	0.0875201	0.358867	0.396897	56	37	149	75	26	44	77	66	UNKNOWN	0
sca012.g103850.t2	1.23	0.8	0.434159	0.687484	1.27879	1.62804	1	1	21	0	0	0	0	2	PREDICTED: PENTATRICOPEPTIDE REPEAT /// PROTEINACEOUS RNASE P 1, CHLOROPLASTIC/MITOCHONDRIAL-LIKE /// PROTEINACEOUS RNASE P 1, CHLOROPLASTIC/MITOCHONDRIAL	0
sca012.g103900.t2	-0.74	-0.91	0.3873	0.289124	0.80114	0.788195	22	4	13	3	6	15	8	6	PREDICTED: 40S RIBOSOMAL /// RIBOSOMAL /// OS01G0834500	0
sca012.g103950.t1	-0.29	0.66	0.53431	0.168488	0.366845	0.365413	6474	6046	4777	7423	2542	6536	7644	9170	UNKNOWN	0
sca012.g104000.t1	4.49	-1.16	0.0922795	0.687683	0.92779	1.07536	3	1	199	14	12	2	0	13	UNKNOWN	0
sca012.g104050.t1	2.57	-1.09	0.105605	0.554797	1.35062	1.66463	1	0	18	1	1	0	0	0	PREDICTED: SEC1 FAMILY TRANSPORT /// SEC1 FAMILY TRANSPORT-LIKE /// SM/SEC1-FAMILY	0
sca012.g104100.t1	-0.26	1.35	0.21167	4.91e-05	0.254822	0.265089	376	366	433	320	183	317	890	737	UNKNOWN	0
sca012.g104150.t1	0.72	1.12	0.00942677	0.000729736	0.265821	0.277583	165	191	396	316	109	144	367	344	UNKNOWN	0
sca012.g104200.t1	1.39	1.54	0.00120998	0.000714829	0.263471	0.270472	220	246	664	791	133	206	572	703	UNKNOWN	0
sca012.g104250.t1	6.12	2.83	0.00163108	0.0758129	0.776947	0.763211	9	1	376	277	8	2	21	63	PREDICTED: MALONYL-COA-ACYL CARRIER, MITOCHONDRIAL /// MALONYL-COA /// MALONYL-COA:ACP TRANSACYLASE	K00645
sca012.g104300.t1	-0.91	-1.32	0.00120058	7.33e-05	0.257664	0.262508	635	601	561	281	296	474	219	181	PREDICTED: IMPORTIN-11 /// IMPORTIN-11 ISOFORM X1 /// IMPORTIN-11 ISOFORM X2	0
sca012.g104350.t1	-3	-3.02	2.73e-06	3.57e-06	0.3066	0.317752	511	464	118	42	255	528	56	63	PREDICTED: EUKARYOTIC TRANSLATION INITIATION FACTOR 3 SUBUNIT I-LIKE /// EUKARYOTIC TRANSLATION INITIATION FACTOR 3 SUBUNIT I /// EUKARYOTIC	K03246
sca012.g104400.t1	-2.84	-3.02	2.19e-06	2.18e-06	0.326838	0.348094	313	308	74	35	171	352	43	37	UNKNOWN	0
sca012.g104450.t1	1.78	-2.21	0.0644617	0.149257	0.632792	1.04052	10	7	54	23	9	8	0	10	UNKNOWN	0
sca012.g104500.t1	-0.16	-1.06	0.834719	0.285811	0.404493	0.511876	46	44	135	13	15	53	11	31	UNKNOWN	0
sca012.g104550.t1	-0.76	-1.13	0.484568	0.453613	0.892625	1.22964	14	4	16	1	1	6	0	7	UNKNOWN	0
sca012.g104600.t1	-0.35	-0.2	0.119256	0.359312	0.260698	0.268417	282	245	361	168	152	245	182	267	PREDICTED: HBS1-LIKE /// ELONGATION FACTOR 1-ALPHA ISOFORM X3 /// LOW QUALITY: HBS1-LIKE-LIKE	K14416
sca012.g104650.t1	-0.28	0.18	0.212437	0.423224	0.260623	0.270266	258	256	371	172	124	223	207	303	PREDICTED: TRANSMEMBRANE /// FLAGELLAR/BASAL BODY /// TRANSMEMBRANE, PUTATIVE	0
sca012.g104700.t1	-2.64	-1.72	4.27e-07	1.93e-05	0.350623	0.341482	212	201	53	29	94	184	53	53	PREDICTED: HOMOSERINE KINASE /// HOMOSERINE KINASE-LIKE /// BNAC03G47540D	0
sca012.g104700.t2	-2.51	-1.34	3.65e-06	0.000644318	0.357755	0.347377	188	172	51	27	76	145	44	68	PREDICTED: HOMOSERINE KINASE /// HOMOSERINE KINASE-LIKE /// BNAC03G47540D	0
sca012.g104750.t1	-3.3	-1.73	5.75e-07	9.02e-05	0.349442	0.31641	311	281	34	42	137	229	74	67	UNKNOWN	0
sca012.g104750.t2	-2.1	-2.01	0.000287439	0.000863995	0.43476	0.479851	84	86	42	11	39	78	12	26	UNKNOWN	0
sca012.g104800.t1	-0.67	-3.14	0.187405	0.00040126	0.288624	0.377675	148	207	274	55	184	222	28	31	PREDICTED: 3-METHYL-2-OXOBUTANOATE HYDROXYMETHYLTRANSFERASE /// KETOPANTOATE HYDROXYMETHYLTRANSFERASE /// BNAC06G42940D	K00606
sca012.g104850.t1	3.16	0.36	0.0623593	0.836853	1.39148	1.55387	0	0	14	1	1	0	0	3	PREDICTED: SPHINGOLIPID DELTA(4)-DESATURASE DES1-LIKE /// SPHINGOLIPID DELTA(4)-DESATURASE DES1 /// SPHINGOLIPID DELTA(4)-DESATURASE	K04712
sca012.g104850.t2	-0.54	-0.86	0.0502754	0.00519219	0.255616	0.258656	493	490	446	374	297	380	273	219	PREDICTED: SPHINGOLIPID DELTA(4)-DESATURASE DES1-LIKE /// SPHINGOLIPID DELTA(4)-DESATURASE DES1 /// SPHINGOLIPID DELTA(4)-DESATURASE	K04712
sca012.g104900.t1	-1.23	-1.24	0.00298798	0.00388806	0.336574	0.3533	112	119	59	64	91	102	52	53	PREDICTED: TRANSMEMBRANE /// .2	0
sca012.g104950.t1	4.34	-0.34	0.080853	0.914888	0.979199	1.33269	7	0	140	12	2	1	0	6	PREDICTED: MULTISPECIES: /// TYPE 11 METHYLTRANSFERASE	0
sca012.g105000.t1	2.22	0.7	0.281337	0.811058	1.03564	1.51012	3	1	58	1	1	0	0	5	UNKNOWN	0
sca012.g105050.t1	2.26	-0.03	0.10169	0.983844	1.20977	1.58808	3	0	18	2	0	1	0	2	UNKNOWN	0
sca012.g105100.t1	3.38	1.99	0.149913	0.517836	0.843976	1.15147	4	2	143	8	5	0	2	18	PREDICTED: GLYCOSYLTRANSFERASE /// MULTISPECIES: GLYCOSYLTRANSFERASE /// GLYCOSYL TRANSFERASE FAMILY 8	0
sca012.g105150.t1	3.58	0.51	0.151366	0.859043	1.09098	1.30911	1	1	76	3	5	0	0	11	UNKNOWN	0
sca012.g105200.t1	3.89	0.68	0.0901714	0.825121	0.874953	1.25871	1	5	150	12	6	0	0	16	PREDICTED: DIHYDROLIPOYLLYSINE-RESIDUE ACETYLTRANSFERASE COMPONENT OF PYRUVATE DEHYDROGENASE COMPLEX	0
sca012.g105250.t1	4.61	1.65	0.00222756	0.161767	0.89899	0.853216	2	2	125	39	6	2	15	14	UNKNOWN	0
sca012.g105300.t1	-1.21	0.17	0.00571335	0.63877	0.33051	0.328949	124	120	63	69	50	106	109	112	PREDICTED: SUFE-LIKE, CHLOROPLASTIC-LIKE /// SUFE-LIKE, CHLOROPLASTIC /// CYSTEINE DESUFURATION	0
sca012.g105300.t5	3.67	1.76	0.0272999	0.280417	1.27046	1.36845	1	0	29	4	0	1	3	4	PREDICTED: SUFE-LIKE, CHLOROPLASTIC-LIKE /// SUFE-LIKE, CHLOROPLASTIC /// CYSTEINE DESUFURATION	0
sca012.g105350.t1	-1.38	-1.19	0.001243	0.00261366	0.322301	0.30949	3920	4016	1746	1847	1994	3914	1614	1583	PREDICTED: THREONINE SYNTHASE /// THREONINE SYNTHASE, CHLOROPLASTIC /// THREONINE SYNTHASE 1, CHLOROPLASTIC-LIKE	K01733
sca012.g105400.t1	-1.18	-0.88	0.00267388	0.0130872	0.281578	0.275443	1549	1599	775	877	881	1637	865	844	PREDICTED: LIPOYL SYNTHASE, CHLOROPLASTIC /// LIPOYL SYNTHASE /// LIPOIC ACID SYNTHETASE	K03644
sca012.g105450.t3	1.85	1.92	0.141123	0.149782	1.39514	1.48182	1	0	5	2	0	0	2	2	UNKNOWN	0
sca012.g105450.t4	4.65	0.27	0.00847472	0.87291	1.2882	1.48506	0	0	31	5	2	0	0	4	UNKNOWN	0
sca012.g105500.t1	2.21	3.3	0.0304771	0.0148873	0.490992	0.631295	19	12	217	28	8	6	96	85	PREDICTED: PERMEASES OF THE DRUG/METABOLITE TRANSPORTER FAMILY, PERMEASE COMPONENT /// DRUG/METABOLITE TRANSPORTER SUPERFAMILY /// PERMEASE OF THE DRUG/METABOLITE TRANSPORTER (DMT) SUPERFAMILY	0
sca012.g105550.t1	2.04	2.42	0.00197739	0.000661998	0.526005	0.535526	15	11	98	42	10	13	80	83	PREDICTED: EXPANSIN-YOAJ /// CAZY FAMILIES CBM2, PARTIAL /// EXPANSIN-LIKE	0
sca012.g105600.t1	0.7	-2.79	0.430102	0.0864947	0.397006	0.689713	47	28	206	19	40	35	2	17	PREDICTED: IRON ABC TRANSPORTER SUBSTRATE-BINDING /// IRON TRANSPORTER /// IRON TRANSPORT	K07224
sca012.g105650.t1	-0.4	-0.13	0.193455	0.659949	0.254852	0.256224	426	386	405	338	201	426	436	288	PREDICTED: TYROSINE DECARBOXYLASE 1-LIKE /// TYROSINE DECARBOXYLASE 1 /// AROMATIC-AMINOACID DECARBOXYLASE	K01592
sca012.g105700.t2	0.15	1.19	0.660379	0.00595518	0.267693	0.286179	169	201	222	283	71	152	340	299	PREDICTED: PLASTID ACYL-ACP DESATURASE /// ACYL- /// CHLOROPLAST STEAROYL-ACP-DESATURASE	0
sca012.g105700.t3	0.22	1.34	0.471597	0.00145205	0.258091	0.274938	235	266	318	391	95	191	481	434	PREDICTED: PLASTID ACYL-ACP DESATURASE /// ACYL- /// CHLOROPLAST STEAROYL-ACP-DESATURASE	0
sca012.g105750.t1	0.2	1.35	0.555293	0.00303148	0.267419	0.295426	166	203	232	286	60	126	312	286	UNKNOWN	0
sca012.g105800.t1	-1.31	-2.39	0.00168761	0.00032106	0.400428	0.582965	70	65	36	31	26	66	9	12	PREDICTED: EXPANSIN-YOAJ /// EXPANSIN-LIKE /// CAZY FAMILIES CBM2, PARTIAL	0
sca012.g105850.t1	-2.06	-4.27	1.74e-05	4.82e-06	0.338029	0.608772	170	175	65	37	92	150	12	5	PREDICTED: ASPARTATE CARBAMOYLTRANSFERASE /// ASPARTATE CARBAMOYLTRANSFERASE /// ASPARTATE CARBAMOYLTRANSFERASE 1, CHLOROPLASTIC-LIKE	K00609
sca012.g105850.t2	-2.66	-4.45	2.29e-05	3.33e-05	0.336309	0.587106	232	229	39	55	106	204	8	9	PREDICTED: ASPARTATE CARBAMOYLTRANSFERASE /// ASPARTATE CARBAMOYLTRANSFERASE /// ASPARTATE CARBAMOYLTRANSFERASE 1, CHLOROPLASTIC-LIKE	K00609
sca012.g105900.t2	-2.15	-1.87	0.000147953	0.00109997	0.386994	0.435294	102	122	32	30	48	88	28	20	UNKNOWN	0
sca012.g105950.t1	-0.85	-1.95	0.00143864	1.66e-06	0.260277	0.271934	725	731	551	429	319	588	147	148	PREDICTED: BIFUNCTIONAL DIHYDROFOLATE REDUCTASE-THYMIDYLATE SYNTHASE /// PUTATIVE BIFUNCTIONAL DIHYDROFOLATE REDUCTASE-THYMIDYLATE SYNTHASE /// BIFUNCTIONAL DIHYDROFOLATE REDUCTASE-THYMIDYLATE SYNTHASE 2 / DHFR-TS (ISS)	K13998
sca012.g106000.t1	-0.35	-0.2	0.447305	0.688663	0.264034	0.284385	254	222	333	148	109	188	203	137	UNKNOWN	0
sca012.g106050.t1	2.69	3.29	0.0150522	0.00132022	0.857932	0.704532	4	2	37	17	5	5	79	59	UNKNOWN	0
sca012.g106100.t1	2.34	3.11	0.0678109	0.00533847	0.794784	0.616881	5	3	37	18	8	7	96	77	UNKNOWN	0
sca012.g106150.t1	3.64	0.78	0.0393067	0.578716	0.997825	0.874491	2	1	73	8	9	2	6	13	UNKNOWN	0
sca012.g106200.t1	2.33	2.75	0.0464019	0.0118801	0.550166	0.482308	14	9	141	31	16	13	139	109	UNKNOWN	0
sca012.g106250.t1	1.81	2.58	0.0337119	0.0157387	0.560777	0.680177	13	10	97	22	5	7	48	51	UNKNOWN	0
sca012.g106300.t1	-2.39	-1.45	4.78e-06	0.000301821	0.296157	0.288365	2940	2943	670	665	1387	2713	948	904	PREDICTED: 4-HYDROXY-3-METHYLBUT-2-ENYL DIPHOSPHATE REDUCTASE /// (E)-4-HYDROXY-3-METHYL-BUT-2-ENYL PYROPHOSPHATE REDUCTASE /// 1-HYDROXY-2-METHYL-2-(E)-BUTENYL 4-DIPHOSPHATE REDUCTASE	K03527
sca012.g106350.t1	-2.08	-1.85	4.09e-05	0.000134224	0.27831	0.28444	405	413	104	145	208	442	108	115	PREDICTED: CHAPERONIN CPN60-2, MITOCHONDRIAL-LIKE /// CHAPERONIN /// CHAPERONIN-60KD, CH60, PUTATIVE	0
sca012.g106350.t3	-2.13	-1.87	5.74e-05	0.000208107	0.278121	0.285147	418	444	111	138	203	458	94	128	PREDICTED: CHAPERONIN CPN60-2, MITOCHONDRIAL-LIKE /// CHAPERONIN /// CHAPERONIN-60KD, CH60, PUTATIVE	0
sca012.g106400.t1	-1.87	-1.57	4.78e-05	0.000172627	0.265595	0.259746	997	1005	344	319	540	973	295	348	PREDICTED: TRAFFICKING COMPLEX SUBUNIT 6B /// TRAFFICKING COMPLEX SUBUNIT 6B-LIKE /// TRANSPORT COMPONENT	0
sca012.g106450.t2	-0.88	-0.6	0.00686786	0.0575964	0.352894	0.377405	95	78	64	51	55	65	45	57	PREDICTED: PROBABLE 2C /// PROTEIN PHOSPHATASE 2C CATALYTIC SUBUNIT /// PROBABLE 2C 76 ISOFORM X3	0
sca012.g106500.t1	2.79	1.32	0.0645323	0.496529	0.899796	1.24776	2	3	58	7	4	0	1	10	UNKNOWN	0
sca012.g106550.t1	2.96	1.05	0.155802	0.638204	1.42589	1.59468	0	0	25	0	0	0	0	3	UNKNOWN	0
sca012.g106550.t3	2.48	-0.4	0.095631	0.80783	1.44478	1.70279	0	0	6	1	0	0	0	0	UNKNOWN	0
sca012.g106600.t2	-0.18	-0.29	0.55599	0.388171	0.360873	0.388302	70	53	65	70	37	62	52	52	PREDICTED: SULFUR STRESS REGULATOR /// SNF1-LIKE /// KINASE-LIKE	0
sca012.g106650.t1	0.79	1.38	0.00423583	7.36e-05	0.266008	0.268795	515	485	1054	1006	260	451	1097	1261	PREDICTED: SURFACE ANTIGEN /// SURFACE MEMBRANE-LIKE /// , FUNCTION	0
sca012.g106700.t1	1.09	1.65	0.00223873	0.000126551	0.260873	0.27113	259	228	724	534	154	180	672	689	UNKNOWN	0
sca012.g106750.t1	-0.48	-0.6	0.168899	0.124944	0.273529	0.29851	197	209	278	104	112	166	114	123	UNKNOWN	0
sca012.g106800.t1	0.77	-2.34	0.241675	0.046666	0.833129	1.40301	5	5	17	6	3	3	0	1	PREDICTED: ISOFORM X1 /// ISOFORM X /// ISOFORM X2	0
sca012.g106850.t1	0.5	-0.91	0.347182	0.162897	0.268817	0.316628	185	154	587	137	120	131	61	119	PREDICTED: ISOFORM X1 /// ISOFORM X /// ISOFORM X2	0
sca012.g106900.t1	0.87	0.16	0.00367179	0.499927	0.261127	0.256002	398	359	849	800	246	405	471	461	PREDICTED: SERINE CARBOXYPEPTIDASE /// SERINE CARBOXYPEPTIDASE 24-LIKE /// SERINE CARBOXYPEPTIDASE-LIKE	K16297
sca012.g106950.t1	1.27	0.89	0.00048711	0.00553851	0.262877	0.26092	315	288	870	859	180	325	640	547	PREDICTED: DIACYLGLYCEROL O-ACYLTRANSFERASE /// DIACYLGLYCEROL /// DIACYLGLYCEROL O-ACYLTRANSFERASE 2A	K11160
sca012.g107000.t1	1.12	1.33	0.0004132	0.000147969	0.267002	0.278702	194	151	657	310	113	131	392	401	UNKNOWN	0
sca012.g107050.t1	-0.73	-0.41	0.080153	0.386481	0.512797	0.60904	34	20	23	16	10	21	16	14	PREDICTED: MPN DOMAIN-CONTAINING /// MPN DOMAIN-CONTAINING-LIKE /// MPN DOMAIN-CONTAINING, PARTIAL	0
sca012.g107100.t1	0.24	0.81	0.242446	0.00218692	0.264799	0.276977	187	204	342	226	101	167	308	294	UNKNOWN	0
sca012.g107150.t1	-0.79	0.04	0.0888431	0.940775	0.476524	0.558486	36	30	30	17	9	25	33	15	PREDICTED: GOLGIN CANDIDATE 5-LIKE /// GOLGIN CANDIDATE 5 /// GOLGIN CANDIDATE	0
sca012.g107150.t2	-0.55	-0.09	0.136442	0.814485	0.485778	0.543878	27	30	31	17	11	26	22	22	PREDICTED: GOLGIN CANDIDATE 5-LIKE /// GOLGIN CANDIDATE 5 /// GOLGIN CANDIDATE	0
sca012.g107200.t1	3.97	0.08	0.104417	0.975411	1.26512	1.51044	1	0	60	2	2	0	0	3	PREDICTED: GROUP 1 GLYCOSYL TRANSFERASE /// GLYCOSYLTRANSFERASE /// MEMBRANE	0
sca012.g107200.t3	-0.61	-0.22	0.146287	0.610873	0.424696	0.458724	43	40	34	34	23	34	36	28	PREDICTED: GROUP 1 GLYCOSYL TRANSFERASE /// GLYCOSYLTRANSFERASE /// MEMBRANE	0
sca012.g107200.t4	1.66	-0.9	0.315873	0.590486	1.54829	1.60157	0	0	5	0	0	2	1	0	PREDICTED: GROUP 1 GLYCOSYL TRANSFERASE /// GLYCOSYLTRANSFERASE /// MEMBRANE	0
sca012.g107200.t5	1.8	2.46	0.177468	0.0767793	1.40918	1.42369	1	0	7	1	0	0	5	2	PREDICTED: GROUP 1 GLYCOSYL TRANSFERASE /// GLYCOSYLTRANSFERASE /// MEMBRANE	0
sca012.g107250.t1	-0.29	1.03	0.316714	0.0041295	0.331404	0.342016	81	92	98	76	37	69	159	122	PREDICTED: ISOFORM X /// ISOFORM X1 /// ISOFORM X2	0
sca012.g107300.t1	-1.82	-2.05	1.79e-05	1.09e-05	0.299085	0.319085	248	251	117	60	128	308	68	61	UNKNOWN	0
sca012.g107350.t1	-0.63	-0.12	0.0929494	0.717944	0.268917	0.262391	995	929	705	774	408	930	702	782	PREDICTED: PUTATIVE H/ACA RIBONUCLEOPROTEIN COMPLEX SUBUNIT 1-LIKE /// SGNH HYDROLASE /// GAR1/NAF1 RNA BINDING DOMAIN-CONTAINING, PARTIAL	K11128
sca012.g107400.t1	0.17	-0.48	0.786359	0.511761	0.691947	0.815	10	10	25	6	9	7	6	8	PREDICTED: PEPTIDASE M16 /// PROCESSING PEPTIDASE /// PUTATIVE ZN-DEPENDENT PEPTIDASE	0
sca012.g107400.t2	-0.17	-0.08	0.625781	0.840421	0.417732	0.507352	35	43	66	24	14	29	27	25	PREDICTED: PEPTIDASE M16 /// PROCESSING PEPTIDASE /// PUTATIVE ZN-DEPENDENT PEPTIDASE	0
sca012.g107450.t1	-2.46	-2.28	6.24e-07	1.73e-06	0.279801	0.288265	588	557	167	92	271	520	88	116	PREDICTED: PEPTIDYL-PROLYL CIS-TRANS ISOMERASE CYP22 /// PEPTIDYL-PROLYL CIS-TRANS ISOMERASE /// CYCLOPHILIN-LIKE PEPTIDYL-PROLYL CIS-TRANS ISOMERASE FAMILY	K09567
sca012.g107500.t1	-1.84	-1.96	4.22e-05	4.92e-05	0.275691	0.298526	428	365	182	94	180	366	73	103	PREDICTED: F3H9.20	0
sca012.g107550.t1	3.08	0.73	0.104003	0.82224	0.698777	1.28235	6	5	180	15	5	0	0	15	UNKNOWN	0
sca012.g107600.t1	-0.62	-0.84	0.0186262	0.00435213	0.255524	0.266291	402	402	408	243	166	399	179	205	PREDICTED: NEUROCHONDRIN /// NEUROCHONDRIN FAMILY 1	0
sca012.g107650.t1	-1.12	-1.96	0.216443	0.0775145	0.883052	1.04023	5	13	4	5	4	11	4	1	PREDICTED: LUC7-LIKE /// LUC7-LIKE ISOFORM X1 /// LUC7-LIKE-LIKE ISOFORM X1	0
sca012.g107650.t2	-0.98	-0.82	0.0092803	0.0309008	0.422242	0.44939	57	45	42	22	34	41	30	25	PREDICTED: LUC7-LIKE /// LUC7-LIKE ISOFORM X1 /// LUC7-LIKE-LIKE ISOFORM X1	0
sca012.g107700.t1	-0.5	-1.53	0.106012	0.00102084	0.297025	0.361535	132	154	196	70	71	137	45	46	PREDICTED: SET DOMAIN-CONTAINING	0
sca012.g107750.t1	1.69	2.33	0.000148346	1.73e-05	0.301131	0.324198	82	78	464	208	47	59	382	312	PREDICTED: CHLORIDE /// CHLORIDE TRANSPORT-LIKE /// CHLORIDE CARRIER/CHANNEL FAMILY	K05016
sca012.g107800.t2	-2.37	-2.25	3.22e-05	7.56e-05	0.323562	0.33886	220	237	47	67	136	226	63	38	PREDICTED: FRUCTOSE-1,6-BISPHOSPHATASE /// FRUCTOSE-1,6-BISPHOSPHATASE, CHLOROPLASTIC /// FRUCTOSE-	0
sca012.g107800.t3	2.22	3.42	0.0072924	0.00122089	0.915744	1.07145	2	3	19	14	1	1	24	17	PREDICTED: FRUCTOSE-1,6-BISPHOSPHATASE /// FRUCTOSE-1,6-BISPHOSPHATASE, CHLOROPLASTIC /// FRUCTOSE-	0
sca012.g107800.t4	3.01	0.96	0.0139609	0.329175	1.20416	1.10619	0	2	12	9	3	1	6	4	PREDICTED: FRUCTOSE-1,6-BISPHOSPHATASE /// FRUCTOSE-1,6-BISPHOSPHATASE, CHLOROPLASTIC /// FRUCTOSE-	0
sca012.g107850.t1	-1.84	-2.28	0.00281511	0.00281735	0.61668	0.76347	26	29	9	10	18	23	3	8	PREDICTED: UDP-SUGAR PYROPHOSPHORYLASE /// UDP-SUGAR PYROPHOSPHORYLASE 1 /// UDP-SUGAR PYROPHOSPHORYLASE-LIKE	K12447
sca012.g107900.t1	0.03	0.91	0.929932	0.0377688	0.266312	0.266569	718	703	753	978	306	609	1030	1111	PREDICTED: V-TYPE PROTON ATPASE SUBUNIT F /// V-TYPE PROTON ATPASE SUBUNIT F-LIKE /// VACUOLAR ATP SYNTHASE SUBUNIT F	K02151
sca012.g107950.t1	0.32	0.99	0.388247	0.018642	0.257612	0.261695	452	402	566	703	192	403	681	792	UNKNOWN	0
sca012.g108000.t1	-0.89	-2.09	0.00419336	1.28e-06	0.32292	0.287214	3311	3528	2395	2028	1813	2636	644	714	UNKNOWN	0
sca012.g108050.t1	-0.97	-1.97	0.00871369	8.97e-05	0.257018	0.274433	541	603	313	396	346	485	133	143	PREDICTED: TRANSCRIPTION FACTOR MYB44-LIKE /// TRANSCRIPTIONAL ACTIVATOR MYB-LIKE /// PUTATIVE MYB TRANSCRIPTION FACTOR	K09420
sca012.g108100.t1	0.82	-2.58	0.270911	0.0307105	0.804031	1.17462	6	5	21	6	6	7	1	1	UNKNOWN	0
sca012.g108100.t3	2.97	0.8	0.0485114	0.615914	1.40591	1.62804	0	0	11	1	0	0	0	2	UNKNOWN	0
sca012.g108150.t1	3.22	-1.09	0.0439411	0.53296	1.38747	1.66463	0	0	15	1	1	0	0	0	PREDICTED: CALCIUM-ACTIVATED POTASSIUM CHANNEL /// CALCIUM-ACTIVATED POTASSIUM CHANNEL SUBUNIT ALPHA-1 /// CALCIUM-ACTIVATED POTASSIUM CHANNEL SUBUNIT ALPHA-1 ISOFORM X4	0
sca012.g108150.t4	1.8	0.55	0.290098	0.740369	1.53331	1.52921	0	0	6	0	1	0	0	4	PREDICTED: CALCIUM-ACTIVATED POTASSIUM CHANNEL /// CALCIUM-ACTIVATED POTASSIUM CHANNEL SUBUNIT ALPHA-1 /// CALCIUM-ACTIVATED POTASSIUM CHANNEL SUBUNIT ALPHA-1 ISOFORM X4	0
sca012.g108200.t1	1.17	1.27	0.00334021	0.00212769	0.291205	0.295961	115	85	284	261	83	92	298	251	PREDICTED: GPN-LOOP GTPASE 2-LIKE /// GPN-LOOP GTPASE 2-LIKE ISOFORM X1 /// GPN-LOOP GTPASE 2-LIKE ISOFORM X	K06883
sca012.g108250.t3	-0.49	-0.29	0.364443	0.664486	0.650557	0.822521	14	13	13	11	3	14	9	7	UNKNOWN	0
sca012.g108250.t4	-0.37	0.91	0.401071	0.077222	0.516528	0.561851	23	22	26	17	11	14	42	23	UNKNOWN	0
sca012.g108300.t1	-0.19	-0.14	0.616556	0.717826	0.322278	0.322758	106	85	176	52	51	142	98	115	PREDICTED: SET AND MYND DOMAIN-CONTAINING /// SET DOMAIN (ISS)	0
sca012.g108350.t1	-0.61	-0.34	0.03201	0.193352	0.304838	0.301322	141	122	123	89	90	157	135	116	PREDICTED: NIFU-LIKE, MITOCHONDRIAL /// NIFU-LIKE, MITOCHONDRIAL-LIKE /// NIFU-LIKE, MITOCHONDRIAL ISOFORM X2	0
sca012.g108400.t1	-0.6	-0.04	0.109161	0.917062	0.272514	0.274341	1090	1035	775	883	627	1215	1163	1067	UNKNOWN	0
sca012.g108450.t1	1.8	3.21	0.0375062	0.00484222	0.513084	0.614675	17	12	152	20	7	8	93	95	UNKNOWN	0
sca012.g108500.t2	3.17	4.03	0.0456845	0.0447787	0.964658	1.22046	1	3	64	6	1	0	11	25	PREDICTED: PENTAPEPTIDE REPEAT-CONTAINING /// COG1357: UNCHARACTERIZED LOW-COMPLEXITY (ISS), PARTIAL /// PENTAPEPTIDE REPEAT	0
sca012.g108550.t1	-1.94	-1.92	0.000108324	0.000184986	0.326293	0.343816	196	175	78	42	102	197	38	64	UNKNOWN	0
sca012.g108600.t1	2.64	1.47	0.0078866	0.166977	0.707331	0.86417	5	6	87	19	3	4	9	20	UNKNOWN	0
sca012.g108650.t1	0.62	-2.25	0.197011	0.00815842	0.30178	0.464144	92	97	266	111	50	95	11	31	PREDICTED: , VARIANT /// PEROXISOMAL TARGETING SIGNAL 2 RECEPTOR-LIKE /// WD REPEAT-CONTAINING-LIKE	K14848
sca012.g108700.t2	-0.76	-0.07	0.0778479	0.871263	0.327334	0.345458	115	97	75	81	39	109	103	72	UNKNOWN	0
sca012.g108800.t1	-0.07	-0.5	0.783069	0.057648	0.257798	0.255188	523	502	576	592	263	499	342	334	PREDICTED: .G40 /// EPSIN-3 /// GOLGI TO ENDOSOME TRANSPORT	K12471
sca012.g108850.t1	0.47	0.28	0.308244	0.602349	0.629317	0.744823	15	8	26	13	6	9	12	12	PREDICTED: METHYLMALONATE-SEMIALDEHYDE DEHYDROGENASE /// METHYLMALONATE /// METHYLMALONATE SEMI-ALDEHYDE DEHYDROGENASE	0
sca012.g108850.t2	0.09	0.65	0.805594	0.132481	0.370822	0.414348	66	39	67	69	19	45	70	58	PREDICTED: METHYLMALONATE-SEMIALDEHYDE DEHYDROGENASE /// METHYLMALONATE /// METHYLMALONATE SEMI-ALDEHYDE DEHYDROGENASE	0
sca012.g108850.t4	-1.13	-1.5	0.00589403	0.00292169	0.327026	0.387359	108	140	66	74	54	110	43	31	PREDICTED: METHYLMALONATE-SEMIALDEHYDE DEHYDROGENASE /// METHYLMALONATE /// METHYLMALONATE SEMI-ALDEHYDE DEHYDROGENASE	0
sca012.g108850.t5	1.34	1.56	0.129666	0.101356	0.991621	1.05521	2	3	15	4	3	1	5	11	PREDICTED: METHYLMALONATE-SEMIALDEHYDE DEHYDROGENASE /// METHYLMALONATE /// METHYLMALONATE SEMI-ALDEHYDE DEHYDROGENASE	0
sca012.g108900.t1	0.45	0.34	0.0655062	0.170991	0.280347	0.296311	143	127	281	175	83	129	186	161	UNKNOWN	0
sca012.g108950.t1	3.29	4	7.63e-08	3.49e-08	0.313511	0.353599	72	67	937	713	37	38	835	717	PREDICTED: ALPHA-XYLOSIDASE 1 /// PROBABLE ALPHA-GLUCOSIDASE OS06G0675700 ISOFORM X2 /// BIFUNCTIONAL ALPHA-L-ARABINOFURANOSIDASE/BETA-D-XYLOSIDASE	K15925
sca012.g109000.t1	2.61	3.34	1.37e-05	3.91e-06	0.463859	0.519694	18	15	157	98	10	13	165	146	UNKNOWN	0
sca012.g109010.t1	0.1	-0.78	0.767225	0.0699786	0.390847	0.454657	43	45	93	32	27	46	22	33	#N/A	#N/A
sca012.g109050.t1	0.76	-0.16	0.124951	0.792393	0.439582	0.567166	31	21	92	27	11	23	12	30	PREDICTED: ALPHA-EXPANSIN 21 (ISS) /// U6 SNRNA PHOSPHODIESTERASE /// EXPANSIN	0
sca012.g109100.t1	-1.39	-1.5	5.11e-05	5.54e-05	0.275403	0.2996	307	294	205	89	147	266	79	108	PREDICTED: U3 SMALL NUCLEOLAR RIBONUCLEOPROTEIN /// U3 SMALL NUCLEOLAR RIBONUCLEOPROTEIN-LIKE /// U3 SMALL NUCLEOLAR RIBONUCLEOPROTEIN-LIKE ISOFORM X1	K14561
sca012.g109150.t1	0.72	-0.13	0.350251	0.885302	0.286395	0.3342	111	124	645	74	63	94	62	135	PREDICTED: CARBOHYDRATE-BINDING MODULE FAMILY 20 /// ALPHA-AMYLASE /// ACIDSTABLE ALPHA-AMYLASE	K01176
sca012.g109200.t1	4	1.78	0.0548555	0.289709	0.673722	0.580401	8	4	310	37	21	5	21	73	PREDICTED: FERROOXIDOREDUCTASE FET3, PUTATIVE /// FERROOXIDOREDUCTASE FET3 /// .1	0
sca012.g109250.t1	0.81	1.04	0.0949611	0.0569739	0.354822	0.389392	51	49	200	50	28	39	85	94	PREDICTED: CAAX PRENYL PROTEASE 1 HOMOLOG /// CAAX PRENYL PROTEASE 1 HOMOLOG ISOFORM X2 /// CAAX PRENYL PROTEASE 1	K06013
sca012.g109300.t1	0.92	0.94	0.00356616	0.00626888	0.306264	0.343775	89	77	259	137	39	66	153	112	UNKNOWN	0
sca012.g109350.t1	-0.39	-0.18	0.169222	0.517692	0.255903	0.264925	358	315	290	333	149	291	232	256	PREDICTED: DYNAMIN-2A-LIKE /// DYNAMIN-2 /// DYNAMIN-2B	0
sca012.g109350.t2	2.76	-0.75	0.10273	0.687041	1.33161	1.56779	0	1	15	2	3	0	0	1	PREDICTED: DYNAMIN-2A-LIKE /// DYNAMIN-2 /// DYNAMIN-2B	0
sca012.g109350.t4	2.64	0.35	0.0946691	0.835753	1.33934	1.52921	0	1	13	2	0	1	1	1	PREDICTED: DYNAMIN-2A-LIKE /// DYNAMIN-2 /// DYNAMIN-2B	0
sca012.g109400.t1	-0.16	-0.07	0.59973	0.814389	0.26425	0.262161	666	752	677	837	484	727	723	772	PREDICTED: GAMMA-SECRETASE SUBUNIT APH1-LIKE /// GAMMA-SECRETASE /// PROTEIN BINDING	0
sca012.g109450.t1	1.1	1.28	0.00117042	0.000331111	0.272485	0.26971	543	529	1331	1382	317	469	1264	1213	PREDICTED: SPERMATOGENESIS-ASSOCIATED /// SPERMATOGENESIS-ASSOCIATED-LIKE /// SPERMATOGENESIS-ASSOCIATED-LIKE ISOFORM X2	0
sca012.g109500.t1	0.71	1.65	0.0252977	0.000192421	0.33131	0.362545	66	63	178	89	37	37	153	147	PREDICTED: SPERMATOGENESIS-ASSOCIATED /// SPERMATOGENESIS-ASSOCIATED-LIKE /// PROTEIN OF FUNCTION DUF255	K06888
sca012.g109550.t1	-1.21	-0.45	0.000914959	0.117368	0.266968	0.264684	332	312	179	163	153	340	231	215	PREDICTED: TRANSCRIPTION INITIATION FACTOR TFIID SUBUNIT 13-LIKE ISOFORM X1 /// TRANSCRIPTION INITIATION FACTOR TFIID SUBUNIT 13-LIKE /// TBP-ASSOCIATED FACTOR 13	K03127
sca012.g109600.t1	0.16	-1.44	0.871199	0.340945	0.980861	1.49676	4	4	17	1	2	1	0	1	PREDICTED: SAM-DEPENDENT METHLYLTRANSFERASE /// METHYLTRANSFERASE TYPE 11 /// SAM-DEPENDENT METH	0
sca012.g109650.t1	0.03	0.84	0.903677	0.00676257	0.258269	0.271636	292	225	372	269	123	175	370	323	PREDICTED: LEUCINE RICH REPEAT /// L DOMAIN-LIKE, PARTIAL /// PEPTIDYL-PROLYL CIS-TRANS ISOMERASE, FKBP-TYPE	K16175
sca012.g109700.t1	-1.05	0.36	0.433161	0.782221	1.68146	1.68126	0	1	0	0	0	0	1	0	PREDICTED: CYTOCHROME P450 /// PUTATIVE CYTOCHROME P450 SUPERFAMILY /// CYTOCHROME P450	K17953
sca012.g109700.t2	1.9	-0.4	0.178788	0.808565	1.40035	1.70279	1	0	8	1	0	0	0	0	PREDICTED: CYTOCHROME P450 /// PUTATIVE CYTOCHROME P450 SUPERFAMILY /// CYTOCHROME P450	K17953
sca012.g109750.t1	0.85	-0.16	0.219215	0.816754	0.555488	0.559507	16	12	63	12	18	16	18	20	UNKNOWN	0
sca012.g109800.t1	-2.66	-3.11	2.46e-06	4.97e-06	0.328595	0.414527	269	278	79	32	99	219	22	23	PREDICTED: COPPER AMINE OXIDASE, N2/N3-TERMINAL, PARTIAL /// TRNA PSEUDOURIDINE SYNTHASE MITOCHONDRIAL PRECURSOR /// DNA-DIRECTED RNA POLYMERASE D SUBUNIT 1-LIKE	0
sca012.g109850.t1	-3.03	-2.02	8e-07	2.19e-05	0.278657	0.263379	1150	1268	194	170	477	1143	228	249	PREDICTED: , VARIANT /// ELONGATION FACTOR 2	K03004
sca012.g109900.t1	-1.3	-1.19	0.00444242	0.00597797	0.413313	0.395686	18156	18689	7836	9834	9983	16421	7329	7494	PREDICTED: ELONGATION FACTOR 2 /// ELONGATION FACTOR 2-LIKE /// ELONGATION FACTOR 2-LIKE ISOFORM X1	K03234
sca012.g109950.t1	-1.13	-0.38	0.004626	0.240404	0.323971	0.311259	3736	3839	2006	2078	1682	2883	2398	2057	PREDICTED: CELL SURFACE /// VON WILLEBRAND FACTOR A /// VON WILLEBRAND FACTOR	K07114
sca012.g110000.t1	0.01	1.41	0.949623	4.2e-05	0.260064	0.266965	235	243	383	220	162	233	731	633	UNKNOWN	0
sca012.g110050.t2	0.47	0.05	0.370851	0.935873	0.652566	0.866523	11	9	20	15	4	7	7	8	PREDICTED: PSBP-LIKE, CHLOROPLASTIC /// PSBP-LIKE, CHLOROPLASTIC-LIKE /// PSBP-LIKE, CHLOROPLASTIC ISOFORM X1	0
sca012.g110100.t1	-1.28	-6.31	0.00555448	1.65e-08	0.318635	0.366383	3571	3604	1640	1844	2020	3464	30	61	PREDICTED: MITOGEN-ACTIVATED /// MITOGEN-ACTIVATED /// MITOGEN-ACTIVATED 3	K04371
sca012.g110150.t1	-1.13	-7.75	0.00677614	2.22e-06	0.279036	0.706642	1441	1465	871	727	657	1191	1	17	UNKNOWN	0
sca012.g110200.t1	1.58	0.12	0.148747	0.930042	0.679772	0.916683	7	8	84	6	4	5	4	10	UNKNOWN	0
sca012.g110300.t2	2.69	2.15	0.0184801	0.0553543	1.41178	1.45587	0	0	4	3	0	0	3	2	PREDICTED: PALMITOYL-PROTEIN THIOESTERASE 1 /// PALMITOYL-PROTEIN THIOESTERASE 1-LIKE /// PALMITOYL	K01074
sca012.g110350.t1	4.84	3.68	0.000787968	0.00457202	0.672244	0.661061	5	6	346	116	7	5	106	97	PREDICTED: AP2-DOMAIN-CONTAINING, PARTIAL	K09284
sca012.g110400.t1	-0.15	0.45	0.6106	0.141178	0.261244	0.265188	253	224	254	272	118	278	295	376	PREDICTED: AP-2 COMPLEX SUBUNIT SIGMA /// AP-2 COMPLEX SUBUNIT SIGMA-LIKE /// CLATHRIN COAT ASSEMBLY FAMILY	K11827
sca012.g110450.t1	-0.22	0.34	0.386621	0.190862	0.257883	0.258873	544	543	583	536	290	573	617	752	UNKNOWN	0
sca012.g110500.t1	-0.67	-1.32	0.115455	0.0127743	0.279531	0.316827	192	207	284	72	107	199	58	102	PREDICTED: CRYPTOCHROME /// PROBABLE BACTERIAL CRYPTOCHROME /// CRYPTOCHROME DASH	K01669
sca012.g110550.t1	-0.88	-1.07	0.000880985	0.000203787	0.256655	0.256782	548	558	502	260	322	595	260	292	PREDICTED: TYROSINE--TRNA LIGASE, CYTOPLASMIC-LIKE /// PROBABLE TYROSINE-TRNA LIGASE (ISS) /// TYROSINE--TRNA LIGASE, CYTOPLASMIC	K01866
sca012.g110600.t1	-1.39	-1.17	0.000245133	0.00101684	0.27623	0.280969	302	271	150	119	152	330	117	149	UNKNOWN	0
sca012.g110650.t1	0.23	0.1	0.513166	0.758569	0.265193	0.259084	634	607	1383	568	434	516	710	636	PREDICTED: SERINE/THREONINE-PROTEIN KINASE ATR /// SERINE/THREONINE-PROTEIN KINASE ATR-LIKE /// SERINE/THREONINE	K06640
sca012.g110700.t1	0.14	0.03	0.782706	0.960284	0.287368	0.343688	138	129	383	72	51	85	72	109	UNKNOWN	0
sca012.g110750.t1	1.19	2.07	0.297606	0.260715	0.668157	1.06772	10	7	58	7	2	1	9	10	UNKNOWN	0
sca012.g110850.t1	-1.17	-0.26	0.000756917	0.321221	0.269147	0.271303	323	293	261	99	127	265	204	205	PREDICTED: DNA BINDING /// BNAA05G07620D /// SWR1 COMPLEX SUBUNIT 2	K11664
sca012.g110900.t1	-0.28	0.21	0.139651	0.246997	0.258125	0.261652	295	271	384	205	170	261	300	346	PREDICTED: MULTISPECIES: /// PUTATIVE HISTONE ACETYLTRANSFERASE /// WD-40 REPEAT-CONTAINING	K12857
sca012.g110950.t1	0.13	0.25	0.625474	0.376235	0.286297	0.290214	141	126	263	114	91	147	156	210	PREDICTED: TRNA (URACIL-5-)-METHYLTRANSFERASE HOMOLOG A /// UNCHARACTERIZED RNA METHYLTRANSFERASE CT0009-LIKE /// TRNA (URACIL	K03215
sca012.g111000.t1	0.02	0.6	0.926819	0.0285328	0.268022	0.273143	224	163	363	147	108	194	262	324	PREDICTED: SPHINGOSINE-1-PHOSPHATE LYASE /// SPHINGOSINE /// SPHINGOSINE-1-PHOSPHATE LYASE-LIKE	K01634
sca012.g111050.t1	0.19	0.62	0.505159	0.0439198	0.36269	0.355428	59	49	88	64	38	64	85	118	UNKNOWN	0
sca012.g111100.t2	1.26	2.55	0.273316	0.0626483	1.15331	1.29861	1	2	10	2	0	1	14	3	PREDICTED: RIBOSOME BIOGENESIS HOMOLOG /// RIBOSOME BIOGENESIS-LIKE /// RIBOSOME BIOGENESIS HOMOLOG ISOFORM X1	0
sca012.g111150.t1	0.08	0	0.851998	0.992096	0.505637	0.575434	20	22	43	15	12	18	19	20	PREDICTED: SUCCINATE DEHYDROGENASE /// SUCCINATE DEHYDROGENASE IRON-SULFUR, MITOCHONDRIAL PRECURSOR /// IRON-SULFUR SUBUNIT OF MITOCHONDRIAL SUCCINATE DEHYDROGENASE	K00235
sca012.g111200.t1	0.31	-0.46	0.440719	0.275262	0.332971	0.347198	73	72	210	49	63	90	62	82	PREDICTED: EPIMERASE /// PROTEIN YEEZ-LIKE /// ISOFORM X1	0
sca012.g111250.t2	2.73	3.48	0.000114212	3.44e-05	0.684174	0.757105	7	5	62	43	3	5	58	70	PREDICTED: LOW QUALITY: RHODANESE-LIKE DOMAIN-CONTAINING, CHLOROPLASTIC /// THYLAKOID RHODANESE-LIKE /// OS02G0257300	0
sca012.g111250.t3	3.29	3.33	0.00253611	0.00285841	0.872816	0.900776	3	2	33	40	1	4	39	33	PREDICTED: LOW QUALITY: RHODANESE-LIKE DOMAIN-CONTAINING, CHLOROPLASTIC /// THYLAKOID RHODANESE-LIKE /// OS02G0257300	0
sca012.g111250.t4	2.26	2.84	1.96e-05	3.11e-06	0.311367	0.321724	75	58	372	394	40	77	544	525	PREDICTED: LOW QUALITY: RHODANESE-LIKE DOMAIN-CONTAINING, CHLOROPLASTIC /// THYLAKOID RHODANESE-LIKE /// OS02G0257300	0
sca012.g111300.t1	3.76	5.38	3.01e-07	2.52e-08	0.302985	0.340078	233	244	3129	4528	97	222	7341	9357	UNKNOWN	0
sca012.g111350.t1	7.38	10.34	5.57e-05	8.29e-05	0.723811	1.06182	6	3	885	1014	3	0	1643	2275	UNKNOWN	0
sca012.g111400.t1	3.5	1.19	0.0601445	0.516167	1.18393	1.25803	2	0	29	6	4	0	2	5	UNKNOWN	0
sca012.g111450.t1	3.54	0.78	0.138442	0.801884	0.535078	0.734407	11	11	610	31	17	3	3	52	PREDICTED: NITRATE REDUCTASE /// CBR1P /// ASSIMILATORY NITRATE REDUCTASE	K10534
sca012.g111500.t1	3.79	-0.67	0.165413	0.833323	0.906823	1.11107	4	1	168	7	6	2	0	15	UNKNOWN	0
sca013.g100050.t1	2.02	1.05	0.191281	0.507501	1.51006	1.59468	0	0	8	0	0	0	0	3	UNKNOWN	0
sca013.g100100.t1	0.56	0.49	0.0270474	0.044153	0.263649	0.260091	516	507	947	853	306	528	782	710	PREDICTED: PROBABLE BETA-1,3-GALACTOSYLTRANSFERASE 2 ISOFORM X1 /// PROBABLE BETA-1,3-GALACTOSYLTRANSFERASE 2 /// PROBABLE BETA-1,3-GALACTOSYLTRANSFERASE 2 ISOFORM X2	0
sca013.g100150.t1	0.43	0.49	0.0528588	0.032571	0.25965	0.260564	485	422	794	671	316	543	689	855	PREDICTED: PROTEIN SEL-1 HOMOLOG 1-LIKE /// SEL-1-LIKE /// PROTEIN SEL-1 HOMOLOG 1	K14026
sca013.g100200.t1	-2.32	-2.64	8.04e-05	3.9e-05	0.268938	0.281609	774	775	168	221	382	877	109	134	PREDICTED: ATP SYNTHASE SUBUNIT DELTA&APOS;, MITOCHONDRIAL-LIKE /// H+-OR NA+-TRANSLOCATING F-TYPE, V-TYPE AND A-TYPE ATPASE SUPERFAMILY /// ATP SYNTHASE SUBUNIT DELTA&APOS;, MITOCHONDRIAL	0
sca013.g100200.t3	-2.19	-2.44	0.000407141	0.000147957	0.274508	0.26864	1536	1473	327	478	706	1668	224	303	PREDICTED: ATP SYNTHASE SUBUNIT DELTA&APOS;, MITOCHONDRIAL-LIKE /// H+-OR NA+-TRANSLOCATING F-TYPE, V-TYPE AND A-TYPE ATPASE SUPERFAMILY /// ATP SYNTHASE SUBUNIT DELTA&APOS;, MITOCHONDRIAL	0
sca013.g100200.t4	-1.26	-3.27	0.00783426	0.000150072	0.572593	0.848433	31	21	16	10	18	34	3	3	PREDICTED: ATP SYNTHASE SUBUNIT DELTA&APOS;, MITOCHONDRIAL-LIKE /// H+-OR NA+-TRANSLOCATING F-TYPE, V-TYPE AND A-TYPE ATPASE SUPERFAMILY /// ATP SYNTHASE SUBUNIT DELTA&APOS;, MITOCHONDRIAL	0
sca013.g100250.t2	-2.21	-2.31	0.000483684	0.00027574	0.274221	0.267103	1513	1464	323	465	641	1603	243	289	UNKNOWN	0
sca013.g100250.t3	-2.27	-2.47	0.000132458	4.53e-05	0.284697	0.273243	2097	2145	459	598	946	2277	299	395	UNKNOWN	0
sca013.g100300.t6	3.1	-0.28	0.0621177	0.877903	1.39584	1.6426	0	0	13	1	1	0	0	1	PREDICTED: KINASE-LIKE /// AURORA-LIKE KINASE /// PROTEIN KINASE	0
sca013.g100350.t1	2.3	2.63	0.00188332	0.00412464	0.443259	0.572218	23	16	206	60	13	7	73	74	UNKNOWN	0
sca013.g100400.t1	2.86	3.39	0.00130722	0.00254139	0.72089	0.941792	5	5	75	28	3	1	30	27	UNKNOWN	0
sca013.g100450.t2	3.95	-0.4	0.00531769	0.788754	1.32879	1.70279	0	0	19	3	0	0	0	0	PREDICTED: PROBABLE E3 UBIQUITIN-PROTEIN LIGASE ARI2 /// PROBABLE E3 UBIQUITIN-PROTEIN LIGASE ARI /// PROBABLE E3 UBIQUITIN-PROTEIN LIGASE ARI2 ISOFORM X1	0
sca013.g100450.t4	1.88	2.37	0.00825136	0.00333422	0.723478	0.78736	10	3	32	23	5	3	24	31	PREDICTED: PROBABLE E3 UBIQUITIN-PROTEIN LIGASE ARI2 /// PROBABLE E3 UBIQUITIN-PROTEIN LIGASE ARI /// PROBABLE E3 UBIQUITIN-PROTEIN LIGASE ARI2 ISOFORM X1	0
sca013.g100500.t1	0.32	0.78	0.16437	0.00452323	0.256217	0.260161	381	354	741	414	202	289	622	477	PREDICTED: GENERAL TRANSCRIPTION FACTOR 3C POLYPEPTIDE 3 ISOFORM X1 /// GENERAL TRANSCRIPTION FACTOR 3C POLYPEPTIDE 3 ISOFORM X /// GENERAL TRANSCRIPTION FACTOR 3C POLYPEPTIDE 3	K15201
sca013.g100550.t1	3.14	2.67	1.63e-07	6.41e-07	0.29102	0.283912	267	219	2548	2516	159	207	1682	1355	PREDICTED: SERINE/THREONINE KINASE FAMILY /// SERINE/THREONINE-PROTEIN KINASE ATG1-LIKE /// SERINE/THREONINE	K08269
sca013.g100600.t1	2.87	2.92	0.00430574	0.0143374	1.10285	1.3864	1	1	13	14	0	0	4	5	PREDICTED: FERREDOXIN /// MULTISPECIES: FERREDOXIN /// FEFE-HYDROGENASE	0
sca013.g100600.t2	2.02	-0.96	0.258165	0.486488	1.2872	1.01128	2	0	10	2	14	2	2	4	PREDICTED: FERREDOXIN /// MULTISPECIES: FERREDOXIN /// FEFE-HYDROGENASE	0
sca013.g100600.t3	1.8	0.42	0.227053	0.791986	1.53331	1.68126	0	0	6	0	0	0	0	1	PREDICTED: FERREDOXIN /// MULTISPECIES: FERREDOXIN /// FEFE-HYDROGENASE	0
sca013.g100600.t5	1.15	1.26	0.00277572	0.001895	0.280446	0.290269	125	117	336	314	93	100	348	254	PREDICTED: FERREDOXIN /// MULTISPECIES: FERREDOXIN /// FEFE-HYDROGENASE	0
sca013.g100650.t1	1.05	1.27	0.00729359	0.00238653	0.261338	0.264126	354	317	744	902	235	277	873	737	PREDICTED: TRAB DOMAIN-CONTAINING-LIKE /// TRAB DOMAIN-CONTAINING /// TRAB DOMAIN-CONTAINING-LIKE ISOFORM X4	0
sca013.g100650.t2	0.99	1.16	0.00761652	0.00272203	0.265018	0.263511	408	455	1042	991	279	301	939	765	PREDICTED: TRAB DOMAIN-CONTAINING-LIKE /// TRAB DOMAIN-CONTAINING /// TRAB DOMAIN-CONTAINING-LIKE ISOFORM X4	0
sca013.g100700.t1	-0.46	-0.33	0.124498	0.24521	0.259076	0.254962	633	619	518	571	313	535	461	398	PREDICTED: PROSTAGLANDIN F2-ALPHA SYNTHASE /// GLYOXAL REDUCTASE /// OXIDOREDUCTASE, ALDO/KETO REDUCTASE FAMILY	0
sca013.g100750.t1	-0.01	0.59	0.970694	0.0201742	0.255895	0.261911	310	293	507	257	153	272	415	400	PREDICTED: ALPHA/BETA HYDROLASE /// ALPHA/BETA /// ALPHA/BETA-HYDROLASE	0
sca013.g100800.t1	-0.29	0.21	0.40341	0.575475	0.382272	0.419272	47	61	76	35	28	37	57	42	UNKNOWN	0
sca013.g100850.t1	0.48	-0.15	0.0349762	0.490004	0.25659	0.263493	321	278	620	409	152	301	276	240	UNKNOWN	0
sca013.g100900.t1	-1.15	-2.37	0.088293	0.0195261	0.723357	1.0168	16	14	16	3	5	15	2	2	UNKNOWN	0
sca013.g100950.t1	-1.17	-5.01	0.000205646	1.58e-07	0.257662	0.511057	546	566	326	276	243	363	14	10	UNKNOWN	0
sca013.g101000.t1	-1.15	-7.75	0.00192072	3.36e-08	0.302794	0.603482	2480	2528	1379	1306	1085	1818	4	15	UNKNOWN	0
sca013.g101050.t1	0.68	-0.31	0.22357	0.624785	0.403212	0.474266	39	30	147	25	19	36	24	33	PREDICTED: ISOFORM X1 /// PERIPLASMIC BINDING-LIKE II, PARTIAL /// PERIPLASMIC POLYAMINE-BINDING, PUTATIVE	0
sca013.g101100.t1	0.24	-1.39	0.825555	0.344216	1.02437	1.34606	2	5	9	2	1	4	0	3	UNKNOWN	0
sca013.g101150.t1	-0.32	-0.16	0.19292	0.50614	0.255763	0.265792	367	301	433	237	126	322	238	246	UNKNOWN	0
sca013.g101200.t1	0.21	-0.1	0.489535	0.772779	0.304491	0.342841	100	105	229	83	48	98	78	95	PREDICTED: ALPHA/BETA HYDROLASE /// ALPHA/BETA HYDROLASE FOLD /// PUTATIVE AMINOACRYLATE HYDROLASE RUTD	0
sca013.g101250.t1	-0.82	-0.85	0.00473047	0.00556127	0.263437	0.282238	315	280	303	132	137	261	142	137	PREDICTED: PHOSPHORYLATED CTD INTERACTING FACTOR 1, WW DOMAIN	K17584
sca013.g101300.t1	-1.49	-1.11	6.89e-05	0.000994264	0.292485	0.304921	226	232	125	77	108	215	111	81	PREDICTED: OCP3	0
sca013.g101350.t1	-0.65	-0.12	0.0103476	0.574268	0.255691	0.259126	398	399	411	227	160	384	297	311	PREDICTED: ATP-DEPENDENT HELICASE BRM-LIKE /// ATP-DEPENDENT HELICASE BRM /// SWI/SNF CLASS CHROMATIN REMODELING COMPLEX	K11647
sca013.g101360.t1	0.17	0.57	0.54906	0.0775545	0.279848	0.294513	152	140	286	134	88	115	225	170	#N/A	#N/A
sca013.g101370.t1	0.29	0.57	0.302797	0.0598417	0.296247	0.303246	119	102	214	122	80	100	176	170	#N/A	#N/A
sca013.g101400.t1	0.05	0.28	0.837611	0.248183	0.255067	0.257375	361	321	465	386	231	302	454	391	PREDICTED: METHYL-CPG-BINDING DOMAIN ISOFORM X2 /// METHYL-CPG-BINDING DOMAIN /// CHROMOSOME-ASSOCIATED KINESIN KIF4	K10801
sca013.g101450.t1	1.02	0.54	0.00513621	0.11038	0.415662	0.442332	31	25	85	56	22	29	45	51	UNKNOWN	0
sca013.g101500.t1	2.54	-0.75	0.0347915	0.538481	0.731399	0.826863	5	5	75	16	9	8	4	9	UNKNOWN	0
sca013.g101550.t1	3.29	-0.11	0.0461527	0.95783	0.656546	0.885228	6	7	198	27	8	4	2	17	UNKNOWN	0
sca013.g101600.t1	1.56	1.51	0.00429826	0.00733732	0.325268	0.344256	63	53	317	130	37	55	161	179	PREDICTED: PROTEIN KINASE, PUTATIVE (ISS) /// SIGNAL PEPTIDE, CUB AND EGF-LIKE DOMAIN-CONTAINING /// SUSHI, VON WILLEBRAND FACTOR TYPE A, EGF AND PENTRAXIN DOMAIN-CONTAINING	0
sca013.g101650.t1	1.77	1.64	0.0110313	0.0174753	0.297162	0.30083	92	79	539	228	85	72	326	293	PREDICTED: MEMBRANE-BOUND TRANSCRIPTION FACTOR SITE-2 PROTEASE-LIKE /// MEMBRANE-BOUND TRANSCRIPTION FACTOR SITE-2 PROTEASE /// PROTEIN KINASE, PUTATIVE (ISS)	0
sca013.g101700.t1	-0.94	-3.41	0.00210139	6.69e-07	0.256586	0.363216	450	481	323	266	210	343	33	33	UNKNOWN	0
sca013.g101700.t2	-0.57	-4.89	0.140918	0.000388511	0.389219	1.05437	45	68	57	35	28	43	0	4	UNKNOWN	0
sca013.g101750.t1	-0.85	-4.44	0.00211581	2.74e-07	0.257297	0.479236	389	394	289	240	175	329	11	18	PREDICTED: TRNA 2&APOS;-PHOSPHOTRANSFERASE 1 /// TRNA 2&APOS;-PHOSPHOTRANSFERASE /// TRNA 2&APOS;PHOSPHOTRANSFERASE, PUTATIVE	K10669
sca013.g101800.t1	-0.57	-1.56	0.0811325	0.000193691	0.272189	0.259069	1041	1025	1125	627	540	757	313	262	PREDICTED: CHROMOSOME-ASSOCIATED KINESIN KIF4 /// P-LOOP CONTAINING NUCLEOSIDE TRIPHOSPHATE HYDROLASES SUPERFAMILY 1 /// CHROMOSOME-ASSOCIATED KINESIN KIF4A	K10395
sca013.g101850.t1	-0.28	-0.73	0.205381	0.00922271	0.264179	0.289575	245	213	252	207	144	185	116	141	UNKNOWN	0
sca013.g101900.t1	1.44	0.06	0.0280064	0.917393	0.327942	0.344662	59	56	366	89	62	68	108	72	PREDICTED: CYSTEINE /// CATHEPSIN L /// ORYZAIN GAMMA CHAIN-LIKE	K01366
sca013.g101950.t1	3.48	-1.08	0.068618	0.632937	0.812873	1.04337	5	2	158	11	9	3	0	17	UNKNOWN	0
sca013.g102000.t1	1.11	0.4	0.087813	0.551735	0.467125	0.51068	27	15	107	23	12	25	37	27	PREDICTED: DNA REPAIR HOMOLOG 4 /// DNA REPAIR /// DNA REPAIR HOMOLOG 4 ISOFORM X1	0
sca013.g102050.t2	-0.3	2.03	0.699684	0.0494429	0.821749	1.00146	9	7	20	2	1	3	9	16	PREDICTED: 26S PROTEASOME NON-ATPASE REGULATORY SUBUNIT /// 26S PROTEASOME NON-ATPASE REGULATORY SUBUNIT 6-LIKE /// 26S PROTEASOME REGULATORY COMPLEX	0
sca013.g102050.t4	-0.27	-1.14	0.661785	0.170052	0.657476	0.857119	14	12	23	6	7	11	2	11	PREDICTED: 26S PROTEASOME NON-ATPASE REGULATORY SUBUNIT /// 26S PROTEASOME NON-ATPASE REGULATORY SUBUNIT 6-LIKE /// 26S PROTEASOME REGULATORY COMPLEX	0
sca013.g102050.t5	0.49	0.1	0.525521	0.882477	1.02619	0.917495	2	4	8	3	4	5	5	8	PREDICTED: 26S PROTEASOME NON-ATPASE REGULATORY SUBUNIT /// 26S PROTEASOME NON-ATPASE REGULATORY SUBUNIT 6-LIKE /// 26S PROTEASOME REGULATORY COMPLEX	0
sca013.g102100.t1	-1.18	-0.49	0.00340671	0.152744	0.426514	0.428114	56	52	39	20	28	50	35	36	PREDICTED: PROBABLE GTP DIPHOSPHOKINASE CRSH1, CHLOROPLASTIC /// PROBABLE GTP DIPHOSPHOKINASE CRSH, CHLOROPLASTIC /// PROBABLE GTP DIPHOSPHOKINASE CRSH	K00951
sca013.g102100.t2	-0.71	-0.45	0.077105	0.279684	0.432032	0.465722	42	43	44	21	21	39	35	23	PREDICTED: PROBABLE GTP DIPHOSPHOKINASE CRSH1, CHLOROPLASTIC /// PROBABLE GTP DIPHOSPHOKINASE CRSH, CHLOROPLASTIC /// PROBABLE GTP DIPHOSPHOKINASE CRSH	K00951
sca013.g102150.t1	-1.24	-0.77	0.000558774	0.0130677	0.318245	0.321072	154	139	102	53	95	130	90	81	UNKNOWN	0
sca013.g102200.t1	-0.73	-0.96	0.00945373	0.00201439	0.266333	0.273024	270	250	252	140	183	301	179	143	PREDICTED: ASPARTATE AMINOTRANSFERASE /// ASPARTATE AMINOTRANSFERASE, CHLOROPLASTIC-LIKE /// ASPARTATE AMINOTRANSFERASE 2 FAMILY	K14454
sca013.g102250.t1	-1.44	-0.83	0.0102369	0.101007	0.450017	0.447248	49	51	23	23	35	41	35	22	PREDICTED: MALATE SYNTHASE /// MALATE SYNTHASE A /// MLS	K01638
sca013.g102250.t2	-1.71	-1.74	0.00795522	0.0140474	0.469238	0.53023	49	50	16	24	30	46	16	13	PREDICTED: MALATE SYNTHASE /// MALATE SYNTHASE A /// MLS	K01638
sca013.g102250.t3	0.93	0.8	0.53103	0.640364	1.41556	1.62804	2	0	9	0	0	0	0	2	PREDICTED: MALATE SYNTHASE /// MALATE SYNTHASE A /// MLS	K01638
sca013.g102300.t1	2.77	3.1	1.56e-07	7.08e-08	0.282567	0.291832	218	173	1638	1520	132	192	1746	1834	PREDICTED: PROTEIN OF FUNCTION DUF151 /// , CONSERVED /// MULTISPECIES: FUNCTION DUF151	K08999
sca013.g102350.t1	0.13	-1.72	0.768457	0.00796604	0.539538	0.688123	23	13	32	16	21	20	7	8	UNKNOWN	0
sca013.g102350.t2	-0.39	-0.47	0.340061	0.294306	0.49259	0.54159	29	24	40	13	15	26	19	19	UNKNOWN	0
sca013.g102400.t1	0.47	-1.41	0.265031	0.0152564	0.329107	0.400401	87	59	227	57	51	90	27	41	UNKNOWN	0
sca013.g102450.t1	-0.25	0.07	0.284792	0.765966	0.281974	0.276383	1200	1198	1365	1067	750	1030	1254	1182	PREDICTED: MITOGEN-ACTIVATED KINASE KINASE 13-A	0
sca013.g102500.t1	-0.56	0.29	0.369042	0.607957	0.807195	0.743784	10	7	8	6	8	7	14	10	PREDICTED: PROBABLE RIBOSOME-BINDING FACTOR A, CHLOROPLASTIC /// RIBOSOME-BINDING FACTOR A /// BNAC01G03690D	K02834
sca013.g102550.t1	-3.85	-3.28	3.73e-07	1.19e-06	0.292661	0.280568	2201	2163	168	211	969	1893	183	182	PREDICTED: DNA-BINDING /// MULTISPECIES: DNA-BINDING /// MULTISPECIES: TRANSCRIPTIONAL REGULATOR	K03530
sca013.g102600.t1	-3.87	-3.63	1.17e-07	1.52e-07	0.297507	0.286989	3161	3162	254	276	1368	2949	220	203	PREDICTED: KELCH-LIKE /// KELCH-LIKE 20, PARTIAL /// KELCH-LIKE	K15046
sca013.g102650.t1	2.2	2.01	2.75e-05	7.44e-05	0.371981	0.380208	34	30	229	141	28	32	159	155	PREDICTED: METALLOPHOSPHOESTERASE /// SER/THR PHOSPHATASE FAMILY SUPERFAMILY /// MITOCHONDRIAL SUBSTRATE CARRIER FAMILY	0
sca013.g102700.t1	3.13	2.41	7.9e-05	0.000969511	0.583663	0.616454	9	9	142	67	7	9	64	52	UNKNOWN	0
sca013.g102750.t1	4.16	0.15	0.00112472	0.898984	0.603374	0.720122	10	6	245	128	11	7	7	19	PREDICTED: EXPANSIN-LIKE /// CAZY FAMILIES CBM2, PARTIAL /// CARBOHYDRATE-BINDING, PUTATIVE	0
sca013.g102800.t1	3.67	0.82	0.000372277	0.478514	0.820013	1.27374	3	3	66	43	1	1	2	4	PREDICTED: TRNA PSEUDOURIDINE SYNTHASE A, MITOCHONDRIAL /// TRNA PSEUDOURIDINE SYNTHASE A, MITOCHONDRIAL-LIKE /// TRNA PSEUDOURIDINE SYNTHASE	0
sca013.g102800.t2	3.28	0.3	0.00179721	0.783144	1.08585	1.43605	1	1	21	14	0	2	1	2	PREDICTED: TRNA PSEUDOURIDINE SYNTHASE A, MITOCHONDRIAL /// TRNA PSEUDOURIDINE SYNTHASE A, MITOCHONDRIAL-LIKE /// TRNA PSEUDOURIDINE SYNTHASE	0
sca013.g102850.t1	1.65	2.17	0.015196	0.00480797	0.325158	0.350024	60	55	471	92	27	55	198	281	PREDICTED: PUTATIVE SERINE/THREONINE-PROTEIN KINASE/RECEPTOR R831 /// PUTATIVE SERINE/THREONINE-PROTEIN KINASE /// CYTOCHROME P450	K04422
sca013.g102900.t1	1.29	0.51	0.0513748	0.431909	0.37703	0.399249	37	36	227	44	34	36	60	68	PREDICTED: U6 SNRNA PHOSPHODIESTERASE /// EXPANSIN-A22-LIKE /// EXPANSIN, PUTATIVE	0
sca013.g102950.t1	-1.58	-1.22	0.000295774	0.00278049	0.294228	0.309239	242	242	166	52	97	234	91	84	PREDICTED: RIBOSOME PRODUCTION FACTOR 2 HOMOLOG /// RIBOSOME PRODUCTION FACTOR 2 /// BRIX-DOMAIN-CONTAINING	K14847
sca013.g103000.t1	-0.72	-0.06	0.0149093	0.809245	0.279272	0.272651	1309	1302	1110	811	623	1136	1277	873	PREDICTED: ACS-LIKE /// LONG CHAIN ACYL-COA SYNTHETASE 4 /// ACETYL-COA SYNTHETASE-LIKE	K01897
sca013.g103050.t1	-0.09	0.94	0.874572	0.115988	0.392975	0.401182	47	45	86	29	26	36	135	46	UNKNOWN	0
sca013.g103100.t1	0.56	1.55	0.0254059	2.39e-05	0.264163	0.270333	181	198	373	304	128	220	670	634	PREDICTED: POLYSACCHARIDE DEACETYLASE /// ISOFORM X2 /// CHITIN DEACETYLASE-LIKE ISOFORM E	0
sca013.g103150.t1	2.33	0.15	0.0755266	0.89399	1.06918	0.991949	2	1	28	3	4	3	5	5	PREDICTED: 3-OXO-5-ALPHA-STEROID 4-DEHYDROGENASE 1 /// 3-OXO-5-ALPHA-STEROID 4-DEHYDROGENASE 1, PARTIAL /// LOW QUALITY: 3-OXO-5-ALPHA-STEROID 4-DEHYDROGENASE 1	0
sca013.g103150.t3	-0.53	0.86	0.2924	0.175583	0.48376	0.592678	22	34	21	28	5	22	34	25	PREDICTED: 3-OXO-5-ALPHA-STEROID 4-DEHYDROGENASE 1 /// 3-OXO-5-ALPHA-STEROID 4-DEHYDROGENASE 1, PARTIAL /// LOW QUALITY: 3-OXO-5-ALPHA-STEROID 4-DEHYDROGENASE 1	0
sca013.g103150.t4	1.74	-0.55	0.207541	0.754233	1.21381	1.60157	1	1	17	1	2	0	0	1	PREDICTED: 3-OXO-5-ALPHA-STEROID 4-DEHYDROGENASE 1 /// 3-OXO-5-ALPHA-STEROID 4-DEHYDROGENASE 1, PARTIAL /// LOW QUALITY: 3-OXO-5-ALPHA-STEROID 4-DEHYDROGENASE 1	0
sca013.g103200.t1	0.03	1.07	0.958138	0.0469923	0.383799	0.37952	7649	7254	7128	10941	2512	7784	10910	13184	PREDICTED: UBIQUITIN /// UBIQUITIN EXTENSION /// UBIQUITIN, PUTATIVE	K02977
sca013.g103250.t1	0.01	1.02	0.979159	0.0666663	0.436093	0.434599	17185	16544	15707	24961	6185	18470	25129	31086	PREDICTED: GG21152 /// AGAP009237-PA-LIKE /// GM17317	K12875
sca013.g103350.t1	1.99	2.06	1.83e-06	2.64e-06	0.294797	0.317419	86	92	492	371	44	78	320	336	PREDICTED: TRANSCRIPTION FACTOR MYB1R1-LIKE ISOFORM X2 /// TRANSCRIPTION FACTOR MYB1R1-LIKE ISOFORM X1 /// TRANSCRIPTION FACTOR MYB1R1	0
sca013.g103400.t1	0.28	0.47	0.260761	0.0692096	0.287592	0.286625	1158	1097	1811	1470	813	1117	1847	1660	PREDICTED: CHROMOSOME CONDENSATION REGULATOR RCC1 /// RCC1 REPEAT-CONTAINING, PARTIAL /// RCC1 REPEAT-CONTAINING	K14510
sca013.g103450.t1	-1.2	0.02	0.00704087	0.95456	0.449354	0.393758	51	39	24	25	37	47	61	50	UNKNOWN	0
sca013.g103500.t1	-1.83	-1.24	2.29e-06	6.32e-05	0.263961	0.257548	625	603	228	194	392	581	255	277	PREDICTED: KINASE-LIKE /// SERINE/THREONINE-PROTEIN KINASE CTR1-LIKE /// SERINE/THREONINE-PROTEIN KINASE CTR1	K14510
sca013.g103550.t1	-2.04	-1.43	1.48e-05	0.000385999	0.382725	0.392339	110	114	42	25	55	95	35	36	PREDICTED: KINASE-LIKE /// MITOGEN ACTIVATED KINASE KINASE 13 /// MIXED LINEAGE	K04427
sca013.g103550.t2	-1.77	-1.76	0.000820446	0.00135316	0.459158	0.49157	57	53	19	22	41	51	20	15	PREDICTED: KINASE-LIKE /// MITOGEN ACTIVATED KINASE KINASE 13 /// MIXED LINEAGE	K04427
sca013.g103600.t1	0.26	1.46	0.224424	2.59e-05	0.256031	0.26878	285	302	533	335	128	245	711	592	PREDICTED: EXOSOME COMPLEX COMPONENT RRP45-LIKE ISOFORM X3 /// PROTEIN RRP45A-LIKE ISOFORM X3 /// PROTEIN RRP45A-LIKE ISOFORM X1	K03678
sca013.g103650.t1	-1.58	-1.34	0.00115667	0.00287395	0.272516	0.263943	1390	1276	464	607	664	1308	458	508	PREDICTED: NADH DEHYDROGENASE /// GRIM-19 1 /// GRIM-19	K11353
sca013.g103700.t1	-1.26	-1.28	1.72e-05	1.3e-05	0.261171	0.257336	825	775	539	299	457	753	309	327	PREDICTED: NEGATIVE ELONGATION FACTOR D /// TH1 FAMILY /// NEGATIVE ELONGATION FACTOR D-LIKE	K15181
sca013.g103750.t1	-0.81	-2.31	0.029453	2.89e-05	0.264148	0.273166	884	822	865	400	447	690	140	156	PREDICTED: DNA EXCISION REPAIR-6-LIKE /// SWI/SNF CHROMATIN REMODELING COMPLEX COMPONENT /// CHROMATIN-REMODELING COMPLEX ATPASE CHAIN	0
sca013.g103800.t1	-1.08	-3.03	0.00579694	5.2e-05	0.267718	0.399481	301	297	226	127	112	224	18	35	UNKNOWN	0
sca013.g103850.t1	-0.37	-0.5	0.0548068	0.0177799	0.255529	0.266329	357	339	448	233	171	295	193	227	UNKNOWN	0
sca013.g103900.t1	0.44	0.33	0.0677491	0.182786	0.283908	0.309965	138	117	258	168	79	97	140	147	UNKNOWN	0
sca013.g103950.t1	2.13	2.38	1.09e-05	6.88e-06	0.325065	0.347166	55	53	371	220	32	48	282	262	UNKNOWN	0
sca013.g104000.t1	1.88	5.22	0.014419	4.22e-05	0.396476	0.484905	36	21	197	74	16	11	842	450	UNKNOWN	0
sca013.g104050.t1	5.18	7.04	0.0216642	0.000708141	1.07809	0.840246	3	0	74	46	5	1	689	274	PREDICTED: ADENOSINE DEAMINASE-LIKE /// ADENOSINE /// ADENOSINE DEAMINASE-LIKE X1	0
sca013.g104050.t2	-0.48	1.35	0.535271	0.0736168	0.713113	0.652096	17	8	20	4	9	7	39	18	PREDICTED: ADENOSINE DEAMINASE-LIKE /// ADENOSINE /// ADENOSINE DEAMINASE-LIKE X1	0
sca013.g104050.t3	0.03	1.33	0.938744	0.00395092	0.354117	0.369264	62	63	111	51	37	37	152	95	PREDICTED: ADENOSINE DEAMINASE-LIKE /// ADENOSINE /// ADENOSINE DEAMINASE-LIKE X1	0
sca013.g104050.t4	0.31	1.59	0.566246	0.0109903	0.586434	0.589127	14	13	27	15	8	12	57	29	PREDICTED: ADENOSINE DEAMINASE-LIKE /// ADENOSINE /// ADENOSINE DEAMINASE-LIKE X1	0
sca013.g104100.t1	-0.18	1.19	0.65838	0.0129778	0.329437	0.330308	101	74	137	59	34	89	238	127	PREDICTED: ISOFORM X1 /// ISOFORM X2 /// LOC100284443 ISOFORM X1	0
sca013.g104150.t1	-1.59	-2.26	2.45e-05	5.24e-06	0.28011	0.3364	316	294	173	83	124	266	40	63	PREDICTED: TRANSMEMBRANE-LIKE /// TRANSMEMBRANE /// BNAC07G42690D	0
sca013.g104200.t1	-1.63	-1.61	5.05e-05	7.48e-05	0.262895	0.271522	539	537	273	159	225	529	165	136	PREDICTED: RNA PSEUDOURIDINE SYNTHASE 6, CHLOROPLASTIC /// RNA PSEUDOURI /// RNA PSEUDOURIDINE SYNTHASE 6, CHLOROPLASTIC-LIKE ISOFORM X1	0
sca013.g104250.t1	-0.58	-2.85	0.0158086	6.98e-08	0.268423	0.291631	987	878	857	647	401	704	82	113	UNKNOWN	0
sca013.g104300.t1	1.26	1.81	0.0820455	0.0788295	0.79276	1.12307	4	6	20	11	0	5	6	11	PREDICTED: DNA REPAIR HOMOLOG 3 /// DNA REPAIR /// DNA REPAIR	0
sca013.g104350.t1	-1.3	-0.78	0.000544794	0.0130809	0.270673	0.266452	1223	1166	584	575	674	1183	738	629	PREDICTED: OXYSTEROL-BINDING-RELATED-LIKE /// OXYSTEROL /// OXYSTEROL-BINDING-RELATED	0
sca013.g104400.t1	-0.91	-0.82	0.00098183	0.00205427	0.257043	0.25806	426	422	378	194	251	455	272	235	PREDICTED: MEIOSIS-SPECIFIC NUCLEAR STRUCTURAL /// MEIOSIS-SPECIFIC NUCLEAR STRUCTURAL-LIKE /// ZINC FINGER-LIKE	0
sca013.g104450.t1	-3	-2.35	3.48e-07	2.46e-06	0.27932	0.267024	1235	1222	296	109	739	1285	263	240	PREDICTED: FE-S CLUSTER ASSEMBLY FACTOR HCF101, CHLOROPLASTIC ISOFORM X2 /// NUCLEOTIDE-BINDING /// FE-S CLUSTER ASSEMBLY FACTOR HCF101, CHLOROPLASTIC ISOFORM X1	0
sca013.g104500.t2	-1	-5.81	0.00880959	7.74e-05	0.320014	0.96426	123	127	70	89	72	97	1	2	PREDICTED: MRP-LIKE	0
sca013.g104550.t1	-0.47	-0.73	0.147385	0.0358938	0.256714	0.257154	551	532	520	422	280	412	362	203	PREDICTED: CHYMOTRYPSIN-LIKE PROTEASE CTRL-1 /// CHYMOTRYPSIN /// TRYPSIN DOMAIN LIPOPROTEIN	K09632
sca013.g104600.t1	3.28	4.38	0.0130798	0.00107655	1.08289	0.969026	1	1	18	18	2	1	73	34	PREDICTED: NADPH:QUINONE REDUCTASE /// ALCOHOL DEHYDROGENASE, ZINC-DEPENDENT /// ZINC-TYPE ALCOHOL DEHYDROGENASE-LIKE	0
sca013.g104600.t2	-0.57	2.85	0.580892	0.00325299	1.01252	0.772151	7	3	9	1	5	3	45	33	PREDICTED: NADPH:QUINONE REDUCTASE /// ALCOHOL DEHYDROGENASE, ZINC-DEPENDENT /// ZINC-TYPE ALCOHOL DEHYDROGENASE-LIKE	0
sca013.g104600.t4	1.07	3.84	0.295961	0.00203172	0.879501	0.855682	12	1	17	6	2	3	66	46	PREDICTED: NADPH:QUINONE REDUCTASE /// ALCOHOL DEHYDROGENASE, ZINC-DEPENDENT /// ZINC-TYPE ALCOHOL DEHYDROGENASE-LIKE	0
sca013.g104650.t1	0.24	1.19	0.441112	0.0028662	0.337225	0.348552	61	79	142	66	33	63	155	128	PREDICTED: VACUOLAR-ASSOCIATED HOMOLOG /// VACUOLAR-ASSOCIATED /// VACUOLAR-ASSOCIATED	0
sca013.g104650.t2	1.84	1.63	0.0517292	0.211157	0.946922	1.37781	2	3	19	7	0	1	5	2	PREDICTED: VACUOLAR-ASSOCIATED HOMOLOG /// VACUOLAR-ASSOCIATED /// VACUOLAR-ASSOCIATED	0
sca013.g104700.t1	-2.1	-1.42	5.61e-06	0.00018454	0.379852	0.380058	124	113	43	25	60	106	38	41	PREDICTED: DEAD/DEAH BOX HELICASE /// RNA HELICASE, DEAD-BOX TYPE /// ATP-DEPENDENT RNA HELICASE	K05592
sca013.g104700.t2	-2.15	-1.87	2.81e-05	0.000149394	0.411303	0.43289	107	83	30	22	49	90	23	25	PREDICTED: DEAD/DEAH BOX HELICASE /// RNA HELICASE, DEAD-BOX TYPE /// ATP-DEPENDENT RNA HELICASE	K05592
sca013.g104700.t3	4.21	1.04	0.126071	0.706705	1.16553	1.24085	0	2	94	3	5	0	1	8	PREDICTED: DEAD/DEAH BOX HELICASE /// RNA HELICASE, DEAD-BOX TYPE /// ATP-DEPENDENT RNA HELICASE	K05592
sca013.g104750.t1	-2.57	-2.33	4.93e-07	1.28e-06	0.272304	0.27176	968	966	255	150	431	836	137	179	PREDICTED: RUBREDOXIN /// RUBREDOXIN-LIKE /// OS08G0323400	0
sca013.g104800.t1	-1.91	-1.42	4.84e-05	0.000632515	0.289334	0.294821	328	306	163	58	148	281	91	111	PREDICTED: WD REPEAT-CONTAINING HOMOLOG /// WD REPEAT-CONTAINING /// WD40 REPEAT-LIKE	0
sca013.g104850.t1	3.85	3.52	0.00425093	0.00597765	1.10308	1.06731	3	0	24	24	1	1	28	17	PREDICTED: PUTATIVE SERINE/THREONINE-PROTEIN KINASE /// PUTATIVE SERINE/THREONINE-PROTEIN KINASE/RECEPTOR R831 /// SERINE/THREONINE-PROTEIN KINASE CTR1	K08884
sca013.g104850.t2	2.28	2.61	0.000190081	0.000188891	0.389378	0.445233	31	24	180	152	23	14	165	111	PREDICTED: PUTATIVE SERINE/THREONINE-PROTEIN KINASE /// PUTATIVE SERINE/THREONINE-PROTEIN KINASE/RECEPTOR R831 /// SERINE/THREONINE-PROTEIN KINASE CTR1	K08884
sca013.g104900.t2	-0.51	0.33	0.138985	0.330289	0.341006	0.344722	91	76	69	78	42	83	90	110	PREDICTED: KINASE-LIKE /// PUTATIVE SERINE/THREONINE-PROTEIN KINASE/RECEPTOR R831 /// PUTATIVE SERINE/THREONINE-PROTEIN KINASE	0
sca013.g104950.t1	4.5	3.11	0.0121105	0.0464042	1.231	1.14106	1	0	47	9	3	0	10	15	UNKNOWN	0
sca013.g105000.t1	5.77	6.67	5.15e-06	3.99e-06	0.656299	0.738286	11	3	447	398	7	2	529	492	UNKNOWN	0
sca013.g105050.t1	5.88	6.94	0.0120487	0.00308087	1.24599	1.16832	0	0	84	11	1	0	150	115	UNKNOWN	0
sca013.g105100.t1	0.33	0.65	0.271134	0.0509968	0.257897	0.264392	264	237	624	231	164	207	417	340	PREDICTED: GLUTAMYL AMINOPEPTIDASE-LIKE ISOFORM X2 /// LEUCYL-CYSTINYL AMINOPEPTIDASE-LIKE ISOFORM X1 /// GLUTAMYL AMINOPEPTIDASE-LIKE ISOFORM X4	K08776
sca013.g105150.t1	1.41	1.85	0.00164567	0.000271629	0.269823	0.279226	182	141	856	313	126	127	601	572	PREDICTED: PUTATIVE ATP-DEPENDENT HELICASE HRQ1 /// PUTATIVE ATP-DEPENDENT HELICASE HRQ1 ISOFORM X1 /// PUTATIVE ATP-DEPENDENT HELICASE HRQ1-LIKE	0
sca013.g105200.t1	1.73	-1.09	0.316757	0.578839	1.43689	1.66463	1	0	15	0	1	0	0	0	PREDICTED: HCNGP-DOMAIN-CONTAINING	0
sca013.g105200.t2	-0.82	-0.47	0.0156584	0.161177	0.365195	0.394267	79	70	55	49	33	70	42	52	PREDICTED: HCNGP-DOMAIN-CONTAINING	0
sca013.g105250.t1	-0.72	0	0.0177718	0.995217	0.303062	0.309433	130	148	106	102	80	117	130	125	UNKNOWN	0
sca013.g105300.t1	-0.9	-3.16	0.0955986	0.00160217	0.54692	0.835739	28	24	31	7	17	35	2	5	PREDICTED: PEPTIDE CHAIN RELEASE FACTOR 1 /// PEPTIDE CHAIN RELEASE FACTOR 1-LIKE, MITOCHONDRIAL /// PEPTIDE CHAIN RELEASE FACTOR 1-LIKE	K02835
sca013.g105300.t3	-0.52	-0.31	0.0934216	0.308805	0.366903	0.383503	68	64	69	45	41	62	60	48	PREDICTED: PEPTIDE CHAIN RELEASE FACTOR 1 /// PEPTIDE CHAIN RELEASE FACTOR 1-LIKE, MITOCHONDRIAL /// PEPTIDE CHAIN RELEASE FACTOR 1-LIKE	K02835
sca013.g105350.t1	-0.31	-0.52	0.17666	0.0345701	0.254829	0.258897	356	406	470	292	199	405	266	259	UNKNOWN	0
sca013.g105400.t1	0.1	0.04	0.582452	0.821261	0.258713	0.264112	242	253	397	258	159	255	280	268	UNKNOWN	0
sca013.g105450.t1	1.36	1.89	0.00521643	0.000768238	0.394123	0.412471	33	29	169	50	22	26	118	113	PREDICTED: PROTEIN SMG9-LIKE /// PROTEIN SMG9-LIKE ISOFORM X1 /// PROTEIN SMG9	0
sca013.g105500.t1	0.65	0.97	0.0355218	0.00556048	0.319135	0.332693	84	68	215	91	38	84	146	154	PREDICTED: PROTEIN-TYROSINE-PHOSPHATASE IBR5-LIKE /// PROTEIN-TYROSINE-PHOSPHATASE IBR5 /// DUAL-SPECIFICITY 7	K04459
sca013.g105550.t1	-0.72	0.09	0.0078867	0.702539	0.256422	0.256782	380	392	309	261	190	397	352	426	PREDICTED: BRANCHED-CHAIN-AMINO-ACID AMINOTRANSFERASE-LIKE /// PUTATIVE-LIKE ISOFORM X1 /// PROTEIN FAM86A-LIKE	0
sca013.g105600.t1	-0.81	-0.69	0.00138179	0.00451142	0.260207	0.266087	340	316	277	184	180	327	211	188	PREDICTED: CYTOCHROME P450 /// PROTEIN LUTEIN DEFICIENT 5, CHLOROPLASTIC-LIKE /// PROTEIN LUTEIN DEFICIENT 5, CHLOROPLASTIC-LIKE ISOFORM X1	K15747
sca013.g105650.t1	0.86	0.42	0.566967	0.827967	1.31143	1.68126	4	0	14	0	0	0	0	1	PREDICTED: PROTEIN LUTEIN DEFICIENT 5, CHLOROPLASTIC /// PROTEIN LUTEIN DEFICIENT 5, CHLOROPLASTIC-LIKE /// CYTOCHROME P450	K15747
sca013.g105700.t1	0.39	0.94	0.150327	0.00421777	0.263782	0.275456	199	192	332	289	106	166	386	294	PREDICTED: PLATZ /// PUTATIVE ZINC-BINDING /// ISOFORM X2	0
sca013.g105750.t1	1.55	1.68	7.61e-05	3.97e-05	0.287893	0.288151	657	646	2494	2083	489	641	2631	2119	UNKNOWN	0
sca013.g105800.t1	0.42	-0.05	0.408936	0.951162	0.553506	0.89159	18	13	42	13	2	11	6	8	UNKNOWN	0
sca013.g105850.t1	-0.15	-0.62	0.462429	0.0251962	0.263579	0.307644	235	211	271	218	90	165	91	122	UNKNOWN	0
sca013.g105900.t1	-0.4	0.88	0.421209	0.0953286	0.381062	0.3838	8340	8182	5855	9050	3029	8602	10721	13849	PREDICTED: 60S RIBOSOMAL-3-LIKE /// RIBOSOMAL COMPONENT OF CYTOSOLIC 80S RIBOSOME AND 60S LARGE SUBUNIT /// RIBOSOMAL	K02900
sca013.g105950.t1	1.36	0.72	0.141174	0.451541	0.918854	0.9854	2	5	22	4	2	4	4	11	PREDICTED: MULTISPECIES: /// VIT FAMILY /// DUF125 DOMAIN-CONTAINING	0
sca013.g106000.t1	0.33	0.54	0.19536	0.046091	0.257262	0.258336	411	409	675	565	260	408	631	619	PREDICTED: THIOL-DISULFIDE OXIDOREDUCTASE /// , MITOCHONDRIAL ISOFORM X2 /// , MITOCHONDRIAL	0
sca013.g106050.t2	0.15	0.22	0.54067	0.402211	0.267034	0.277788	187	188	267	242	109	185	204	236	PREDICTED: PROBABLE PHOSPHOLIPID HYDROPEROXIDE GLUTATHIONE PEROXIDASE /// ATGPX2 /// GLUTATHIONE PEROXIDASE 2, PARTIAL	0
sca013.g106100.t1	-0.42	0.13	0.17121	0.687007	0.356642	0.400867	70	71	80	50	24	58	48	65	PREDICTED: BET1-LIKE /// TARGET SNARE COILED-COIL DOMAIN /// QC-SNARE, SFT1 FAMILY	0
sca013.g106150.t2	2.72	2.48	0.000580357	0.00348134	0.605501	0.713337	5	14	77	65	2	12	47	43	UNKNOWN	0
sca013.g106150.t3	1.82	2.33	0.00368098	0.00813352	0.484954	0.710492	17	15	71	73	4	7	50	30	UNKNOWN	0
sca013.g106200.t1	-1.3	-0.78	0.000827173	0.0332933	0.358332	0.407066	104	90	54	43	33	71	44	33	PREDICTED: CELL DIVISION CYCLE 5-LIKE /// CELL DIVISION C /// CELL DIVISION CYCLE 5-LIKE-LIKE ISOFORM X1	0
sca013.g106200.t3	2.71	0.42	0.0526753	0.782455	1.42589	1.68126	0	0	8	1	0	0	0	1	PREDICTED: CELL DIVISION CYCLE 5-LIKE /// CELL DIVISION C /// CELL DIVISION CYCLE 5-LIKE-LIKE ISOFORM X1	0
sca013.g106250.t1	-1.41	-0.96	4.41e-05	0.000891764	0.260464	0.256046	728	772	364	319	343	550	307	284	UNKNOWN	0
sca013.g106300.t1	-1.98	-2.09	3.4e-07	2.06e-07	0.264773	0.265809	856	706	300	187	510	763	181	206	UNKNOWN	0
sca013.g106350.t1	-2.57	-1.7	4.44e-07	1.49e-05	0.277121	0.264796	1608	1668	353	313	816	1253	445	377	UNKNOWN	0
sca013.g106400.t1	-2.45	-1.75	7.2e-07	1.04e-05	0.282971	0.26758	1976	2117	531	383	903	1449	512	391	PREDICTED: RAS FAMILY /// SMALL GTP-BINDING /// LEUCINE RICH REPEAT	K16175
sca013.g106450.t1	1.15	-0.42	0.134121	0.595704	0.363015	0.393107	45	41	276	40	47	51	43	51	UNKNOWN	0
sca013.g106500.t1	1.44	-1.14	0.105793	0.343459	0.366856	0.517393	43	35	296	46	28	33	10	29	UNKNOWN	0
sca013.g106550.t3	-1.03	-0.68	0.0109083	0.0855612	0.432485	0.463218	50	49	47	16	25	41	28	25	PREDICTED: ATPASE GET3-LIKE /// ATPASE ASNA1 HOMOLOG /// ARSENICAL PUMP-DRIVING ATPASE	0
sca013.g106550.t5	-1.83	-0.93	0.000402716	0.0259788	0.42226	0.419613	82	64	25	26	33	67	31	35	PREDICTED: ATPASE GET3-LIKE /// ATPASE ASNA1 HOMOLOG /// ARSENICAL PUMP-DRIVING ATPASE	0
sca013.g106600.t1	-0.76	-0.81	0.00543118	0.00342321	0.256283	0.255921	580	501	436	339	290	538	278	316	PREDICTED: PROBABLE SODIUM/METABOLITE COTRANSPORTER BASS1, CHLOROPLASTIC /// SODIUM BILE ACID SYMPORTER FAMILY ISOFORM 1 /// UNCHARACTERIZED SODIUM-DEPENDENT TRANSPORTER YOCS-LIKE	K03453
sca013.g106650.t1	0.69	-0.37	0.0294841	0.256559	0.381071	0.425323	39	41	114	51	31	44	35	40	UNKNOWN	0
sca013.g106700.t1	1.68	-0.6	0.231415	0.694392	1.41957	1.60157	1	0	6	1	2	0	1	0	UNKNOWN	0
sca013.g106700.t2	3.88	1.73	0.0337953	0.266393	0.819609	0.758555	3	3	170	17	6	4	14	32	UNKNOWN	0
[truncated: 13,384 more rows]
